# Supplementary material for: Early milk-feeding regimes in calves exert long-term effects on the development of ovarian granulosa cells
Source: BMC Genomics. 2023 Aug 25;24:485. doi: 10.1186/s12864-023-09589-7 (PMC10464335; doi:10.1186/s12864-023-09589-7)
Supplement: Supplementary file 1 — Supplementary Material 1 [file 12864_2023_9589_MOESM1_ESM.xlsx]

## Sheet: S1
Table S1: Differential expressed genes of GCs with FC > |1.5| comparing the 20% (H1-H5) vs the 10% (L1-L5) feeding group
ID	20 Avg (log2)	10 Avg (log2)	Fold Change	P-val	FDR P-val	Gene Symbol	Description	L1_18763 Signal	L2_18906 Signal	L3_67761 Signal	L4_30911 Signal	L5_36066 Signal	H1_36163 Signal	H2_67759 Signal	H3_36051 Signal	H4_36265 Signal	H5_67748 Signal
12745564	0.99	7.04	-66.26	3.29e-07	0.008	OAS1X	2,5-oligoadenylate synthetase 1, 40/46kDa	7.07	6.86	8.59	7.62	6.86	0.44	1.01	1.21	1.17	0.82
12678533	4.29	7.49	-9.18	0.0008	0.2956	MX2	MX dynamin-like GTPase 2	7.32	7.47	8.33	7.71	7.48	4.27	5.75	3.95	4.29	4.39
12806486	4.96	7.85	-7.4	0.0049	0.584	BLA-DQB; LOC100851058	MHC class II antigen; boLa class II histocompatibility antigen, DQB*0101 beta chain-like	7.84	7.91	6.89	9.47	7.8	4.86	5.52	4.67	4.88	5.24
12875956	4.03	6.89	-7.29	2.64e-05	0.0682	PLAC8	placenta-specific 8	6.73	6.82	7.75	7.16	6.9	3.81	4.59	3.88	4.4	3.99
12767029	3.13	5.95	-7.08	3.04e-05	0.0682	CCL8	chemokine (C-C motif) ligand 8	5.88	5.97	6.34	6.64	5.96	3.02	2.97	3.33	3.86	3.14
12843823	1.57	4.34	-6.8	2.66e-05	0.0682	IFI44; LOC781857	interferon-induced protein 44; interferon-induced protein 44-like	4.23	4.31	5.21	4.5	4.33	1.43	2.12	1.6	1.71	1.5
12841045	1.82	4.59	-6.79	1.46e-05	0.0682	GBP4; LOC507055	guanylate binding protein 4; guanylate-binding protein 4	4.58	4.48	5.55	4.73	4.57	1.59	1.99	1.83	2.02	1.65
12714505	2.79	5.47	-6.39	0.0016	0.3718	ZBP1	Z-DNA binding protein 1	5.45	5.47	6.94	5.12	5.48	2.63	3.43	2.52	3.08	2.74
12843813	2.72	5.29	-5.96	8.29e-05	0.0964	LOC782879; IFI44L	interferon-induced protein 44-like	5.22	5.27	6.49	5.35	5.32	2.43	2.96	2.77	2.84	2.52
12818707	3.29	5.81	-5.75	0.0034	0.5007	IFIT1	interferon-induced protein with tetratricopeptide repeats 1	5.74	5.83	7.81	5.25	5.86	2.76	3.4	3.28	3.3	2.86
12786297	3.72	6.21	-5.6	0.0003	0.1674	CD180	CD180 molecule	6.06	6.16	7.12	6.3	6.26	3.58	4.53	3.54	3.88	3.76
12787702	5.05	7.48	-5.4	0.0003	0.178	IL7R	interleukin 7 receptor	7.47	7.48	7.48	8.04	7.48	4.88	5.58	4.41	5.2	5.03
12730037	4.17	6.59	-5.37	4.41e-05	0.081	IL18BP	interleukin 18 binding protein	6.61	6.57	7.37	6.81	6.6	4.03	4.52	4.56	3.95	4.11
12746932	3.81	6.18	-5.16	1.24e-05	0.0682	OAS1Z	2,5-oligoadenylate synthetase 1, 40/46kDa	6	6.18	7.01	6.39	6.16	3.49	4.08	3.93	3.87	3.61
12847943	1.59	3.9	-4.95	0.0005	0.209	LOC781726; LOC781859	T-cell surface glycoprotein CD1b-2-like	3.94	3.9	3.7	5.06	3.85	1.43	1.61	1.64	1.93	1.37
12837623	0.7	2.96	-4.79	0.0004	0.178	LOC510382	guanylate-binding protein 6-like	2.97	2.95	4.01	2.82	3.03	0.63	1.03	0.97	0.71	0.63
12805748	5.45	7.71	-4.78	0.0133	0.7434	BOLA	MHC class I heavy chain; MHC class I antigen clone 2	7.52	7.67	7.82	7.92	7.64	5.58	7.04	4.93	5.22	5.75
12681250	2.71	4.89	-4.55	2.62e-06	0.032	LAMP3	lysosomal-associated membrane protein 3	4.84	4.89	5.05	5.29	4.88	2.58	2.81	2.67	2.8	2.69
12855395	1.81	3.98	-4.51	2.45e-05	0.0682	GPR141	G protein-coupled receptor 141	3.9	3.99	4.26	4.04	3.85	1.7	2.03	2	1.53	1.8
12804655	5	7.14	-4.41	0.0108	0.7197	LOC100848815; BOLA-DQA1	SLA class II histocompatibility antigen, DQ haplotype D alpha chain-like; major histocompatibility complex, class II, DQ alpha, type 1	7.15	7.08	7.74	7.31	7.03	4.66	5.89	5.55	3.51	4.96
12704418	2.93	5.05	-4.35	0.0097	0.7048	RSAD2	radical S-adenosyl methionine domain containing 2	5.03	5.06	6.61	4.49	5.06	2.86	3.19	3.71	2.8	2.93
12854094	4.46	6.57	-4.34	0.0066	0.6435	SAMD9	sterile alpha motif domain containing 9	6.44	6.58	6.56	7.12	6.58	4.25	5.08	3.26	5.06	4.43
12774157	2.65	4.74	-4.26	0.0007	0.2556	CNTNAP5	contactin associated protein-like 5	4.73	4.76	4.35	5.51	4.71	2.58	2.86	2.28	2.69	2.62
12835548	3.02	5.11	-4.25	8.27e-05	0.0964	GBP2	guanylate binding protein 2, interferon-inducible	5.04	5.1	5.58	5.48	5.13	2.83	3.43	2.62	3.27	2.99
12837130	2.14	4.2	-4.16	0.0014	0.3538	LOC507055	guanylate-binding protein 4	4.17	4.22	5.44	4.07	4.29	2.03	2.29	2.09	2.77	2.16
12800040	3.71	5.7	-3.96	2.42e-05	0.0682	CCR2	chemokine (C-C motif) receptor 2	5.67	5.74	6.09	5.75	5.6	3.62	4.01	3.62	3.72	3.77
12844095	2.91	4.89	-3.95	0.0123	0.7318	CD1E	CD1e molecule	4.9	4.83	5.34	5.04	4.85	3.01	4.42	2.82	2.63	3.1
12853004	3.25	5.22	-3.9	0.0019	0.3799	RELN; LOC104968604	reelin; reelin-like	5.31	5.18	5.14	5.93	5.23	3.21	4.1	3.39	2.93	3.28
12873854	2.21	4.17	-3.88	0.014	0.7505	PLAC8	placenta-specific 8	4.15	4.16	5.56	3.44	4.19	2.06	2.83	1.68	2.32	2.24
12730727	3.05	4.99	-3.85	0.0003	0.1748	CD3D	CD3d molecule, delta (CD3-TCR complex)	4.95	5.03	5.44	5.02	4.96	2.89	2.6	3.53	3.08	3.12
12859619	4.24	6.18	-3.84	0.0042	0.5602	USP18	ubiquitin specific peptidase 18	6.16	6.18	7.47	6	6.23	4.01	4.72	4.85	3.77	4.11
12862605	2.51	4.44	-3.81	0.0006	0.2556	CLECL1	C-type lectin-like 1	4.33	4.48	4.52	4.96	4.41	2.34	2.98	1.95	2.8	2.47
12788556	1.87	3.78	-3.76	0.0002	0.1418	GAPT	GRB2-binding adaptor protein, transmembrane	3.69	3.82	4.18	3.8	3.69	1.75	2.17	2.07	1.5	1.85
12837063	4.8	6.69	-3.72	0.0002	0.1657	IFI16	interferon, gamma-inducible protein 16	6.6	6.68	7.3	6.83	6.69	4.61	5.15	4.43	5.14	4.73
12738550	4.35	6.23	-3.68	3.07e-05	0.0682	SELL	selectin L	6.13	6.23	6.71	6.4	6.21	4.2	4.49	4.21	4.67	4.33
12903967	3.59	5.44	-3.62	0.0043	0.5614	LOC513911	chromosome unknown open reading frame, human CXorf21	5.32	5.46	5.53	5.86	5.44	3.4	4.2	2.68	4.03	3.54
12862540	2.75	4.59	-3.58	0.0003	0.1674	LOC617565	C-type lectin domain family 2 member D11	4.53	4.63	5.42	4.54	4.65	2.64	3.09	2.83	2.74	2.77
12729539	3.26	5.07	-3.5	0.0003	0.1674	P2RY6	pyrimidinergic receptor P2Y, G-protein coupled, 6	5.07	5.16	5.86	4.99	5.04	3.14	3.47	3.1	3.43	3.23
12869420	2.93	4.73	-3.47	0.0078	0.6584	LOC788334	apolipoprotein L3	4.68	4.77	5.73	5.24	4.65	2.57	3.62	1.91	3.9	2.76
12839170	2.51	4.28	-3.41	0.0002	0.1674	KCNA3; LOC782449	potassium voltage-gated channel, shaker-related subfamily, member 3; potassium voltage-gated channel subfamily A member 3	4.27	4.34	4.76	4.29	4.28	2.49	2.35	2.99	2.53	2.63
12879626	2.33	4.09	-3.39	0.0002	0.1657	ITK	IL2-inducible T-cell kinase	4.05	4.11	4.57	3.81	4.12	2.28	2.15	2.42	2.33	2.44
12747162	3.01	4.77	-3.37	1.87e-05	0.0682	OAS2	2-5-oligoadenylate synthetase 2, 69/71kDa	4.71	4.78	5.25	5.34	4.8	2.79	3.43	3.21	2.97	2.86
12756915	2.26	4.01	-3.36	0.0271	0.7783	LOC512150	myeloid-associated differentiation marker-like	4.02	4	3.83	5.03	4.01	2.28	1.72	2.21	3.73	2.29
12718754	2.1	3.85	-3.36	0.0373	0.8157	SLCO4A1	solute carrier organic anion transporter family, member 4A1	3.82	3.85	2.82	5.52	3.86	2.04	2.22	2.07	2.41	2.1
12858608	5.22	6.96	-3.35	0.0165	0.7544	CLEC12A	C-type lectin domain family 12, member A	6.69	6.86	7.21	7.16	6.91	5.03	6.29	4.24	5.5	5.21
12875710	1.84	3.55	-3.27	0.0183	0.7564	CXCL10	chemokine (C-X-C motif) ligand 10	3.52	3.54	5.01	2.73	3.58	1.7	2.03	1.7	1.92	1.84
12801202	6.9	8.59	-3.22	0.002	0.3924	LOC101903005; BOLA-DRB3	DLA class II histocompatibility antigen, DR-1 beta chain-like; major histocompatibility complex, class II, DRB3	8.6	8.65	9.4	8.2	8.52	6.78	7.16	6.72	6.93	6.94
12838373	0.73	2.41	-3.2	0.0152	0.7544	GBP2; LOC104968630	guanylate binding protein 2, interferon-inducible; interferon-induced guanylate-binding protein 2-like	2.37	2.41	3.65	1.79	2.46	0.71	0.74	0.7	1.31	0.8
12850003	3.94	5.6	-3.16	0.0122	0.7318	FGL2	fibrinogen-like 2	5.49	5.62	5.67	5.95	5.57	3.75	4.45	2.87	4.58	3.89
12844407	2.84	4.5	-3.16	0.0089	0.681	LOC512486	interferon-induced guanylate-binding protein 1	4.47	4.54	5.71	3.97	4.49	2.7	2.96	2.68	3.21	2.83
12679297	3.17	4.83	-3.16	0.0075	0.6532	TNFSF10	tumor necrosis factor (ligand) superfamily, member 10	4.73	4.83	6.04	4.21	4.92	2.99	3.17	3.17	3.16	3.06
12726897	3.82	5.48	-3.15	0.0018	0.3796	CASP4	caspase 4, apoptosis-related cysteine peptidase	5.4	5.46	5.88	5.63	5.47	3.65	4.2	3.18	4.28	3.77
12862491	3.47	5.13	-3.15	0.0198	0.7687	CLEC4A	C-type lectin domain family 4, member A	5.08	5.16	4.81	6.04	5.14	3.37	4.54	2.85	3.51	3.53
12843064	2.66	4.31	-3.14	7.5e-05	0.0964	CD2	CD2 molecule	4.29	4.34	4.83	4.26	4.33	2.53	2.58	2.68	2.75	2.7
12778639	3.4	5.05	-3.12	0.0048	0.5793	CYTIP	cytohesin 1 interacting protein	4.97	5.03	5.33	5.28	5.04	3.3	3.5	2.81	4.29	3.45
12848368	2.66	4.3	-3.11	0.0004	0.178	SLAMF7	SLAM family member 7	4.23	4.28	4.44	4.85	4.29	2.51	3.18	2.42	2.79	2.67
12837806	2.91	4.53	-3.08	0.0069	0.6497	LOC511531	interferon-induced guanylate-binding protein 1	4.5	4.52	4.8	4.58	4.53	2.85	3.66	3.09	2.13	2.87
12875039	3.97	5.57	-3.03	0.0008	0.2844	TMEM156	transmembrane protein 156	5.4	5.52	5.71	5.76	5.53	3.92	4.56	3.68	4	4.03
12811468	2.57	4.15	-3	0.0011	0.347	PRKCB	protein kinase C, beta	4.13	4.2	4.62	4.02	4.18	2.41	2.6	1.99	2.87	2.56
12797177	2.05	3.64	-3	0.015	0.7544	XCR1	chemokine (C motif) receptor 1	3.65	3.65	4.95	2.95	3.6	1.94	2.06	2.09	2.23	1.95
12788161	3.03	4.6	-2.99	0.0034	0.5007	NAIP	NLR family, apoptosis inhibitory protein	4.55	4.68	5.64	4.29	4.69	2.89	3.33	2.84	3.14	3.02
12794557	3.85	5.42	-2.99	0.015	0.7544	UBA7	ubiquitin-like modifier activating enzyme 7	5.41	5.44	6.36	5.34	5.45	3.87	3.77	5.05	3.77	3.96
12805014	8.49	10.05	-2.95	0.0021	0.399	BOLA-DRA	major histocompatibility complex, class II, DR alpha	10.07	10.14	10.71	9.82	9.99	8.5	9.02	8.48	8.47	8.67
12853855	2.76	4.32	-2.94	0.0096	0.7048	GIMAP7	GTPase, IMAP family member 7	4.32	4.26	5.29	3.7	4.39	2.74	3.03	2.71	2.76	2.88
12902894	4.52	6.08	-2.94	0.0007	0.2556	IL2RG	interleukin 2 receptor, gamma	6.07	6.09	6.51	6.07	6.08	4.37	4.74	4.05	4.78	4.53
12868930	5.69	7.24	-2.93	0.0264	0.7783	LYZ	lysozyme	7.2	7.28	8.19	7.06	7.3	5.66	6.89	5.23	5.98	5.73
12792226	6.13	7.67	-2.91	0.0207	0.7687	CTSH	cathepsin H	7.64	7.7	7.68	8.17	7.68	5.91	6.81	4.94	6.64	6.1
12803805	2.94	4.47	-2.89	0.0025	0.4271	MGC126945	uncharacterized protein MGC126945	4.41	4.49	4.6	4.47	4.46	2.93	3.52	2.91	2.4	3
12719938	6.15	7.68	-2.89	0.006	0.6315	SAMHD1	SAM domain and HD domain 1	7.68	7.71	7.53	8.33	7.66	5.99	6.77	5.48	6.29	6.14
12887608	8.19	9.72	-2.88	0.0013	0.3528	CD74	CD74 molecule, major histocompatibility complex, class II invariant chain	9.75	9.82	10.28	9.59	9.67	8.16	8.7	8.19	8.01	8.32
12748219	6.2	7.72	-2.88	0.0048	0.5742	OAS1Y	2,5-oligoadenylate synthetase 1, 40/46kDa	7.62	7.71	8.76	7.74	7.72	6.16	6.72	7.01	6.15	6.25
12852330	1.32	2.84	-2.87	0.0003	0.1674	LOC100335205; TCRG5	T-cell receptor gamma chain C region C10.5; TCR gamma chain 5	2.85	2.84	3.3	2.74	2.88	1.33	1.31	1.31	1.64	1.44
12894605	2.8	4.31	-2.85	0.0017	0.3718	CD274	CD274 molecule	4.29	4.3	4.91	4.37	4.31	2.69	3.45	2.51	2.94	2.85
12819631	5.2	6.68	-2.79	0.0072	0.6497	ACSL5; LOC100851804	acyl-CoA synthetase long-chain family member 5; long-chain-fatty-acid--CoA ligase 5-like	6.55	6.62	6.78	7.03	6.69	5.01	5.71	4.41	5.66	5.16
12837291	4.23	5.71	-2.79	0.0001	0.1176	SLAMF6	SLAM family member 6	5.65	5.7	6.03	5.76	5.71	4.07	4.36	3.94	4.34	4.25
12687550	2.83	4.3	-2.77	0.0017	0.3779	ATP8B4	ATPase, class I, type 8B, member 4	4.21	4.26	4.4	4.7	4.3	2.67	3.16	2.3	3.24	2.78
12860625	3.28	4.74	-2.75	0.0005	0.2023	CSF2RB	colony stimulating factor 2 receptor, beta, low-affinity (granulocyte-macrophage)	4.63	4.76	4.81	5.19	4.71	3.21	3.77	3.15	3.43	3.27
12895022	2.11	3.57	-2.75	0.0002	0.1657	PDCD1LG2	programmed cell death 1 ligand 2	3.56	3.59	3.98	3.81	3.56	1.98	2.41	1.79	2.33	2.05
12740864	4.3	5.76	-2.75	0.0168	0.7545	RGS1	regulator of G-protein signaling 1	5.75	5.8	5.72	6.36	5.76	4.11	5.01	3.3	4.69	4.25
12798571	2.99	4.44	-2.74	0.0018	0.3796	CXCR6	chemokine (C-X-C motif) receptor 6	4.43	4.44	5.06	4.17	4.45	2.97	2.84	3.34	2.91	3.09
12859585	1.94	3.39	-2.73	0.0003	0.1674	CLEC6A	C-type lectin domain family 6, member A	3.38	3.4	4.04	3.39	3.37	1.82	2.17	2.11	1.87	1.91
12726751	1.55	3	-2.73	0.0205	0.7687	MMP13	matrix metallopeptidase 13 (collagenase 3)	3	3.01	2.66	3.73	3.11	1.65	2.5	1.25	1.47	1.72
12848399	2.12	3.57	-2.72	0.0017	0.3748	GIMAP7	GTPase, IMAP family member 7	3.55	3.6	3.49	3.77	3.59	2.12	2.02	1.73	2.63	2.29
12798271	3.84	5.27	-2.69	0.0016	0.3718	CCR5	chemokine (C-C motif) receptor 5	5.28	5.36	6.07	5.15	5.28	3.7	4.11	3.58	4.07	3.8
12760276	4.04	5.47	-2.68	0.0002	0.1657	CD300LF	CD300 molecule-like family member f	5.44	5.44	5.8	5.52	5.48	4.05	4.42	3.97	4.03	4.12
12837363	4.99	6.41	-2.68	0.0186	0.7564	CD48	CD48 molecule	6.28	6.33	6.53	6.63	6.38	4.77	5.39	3.97	5.65	4.95
12883575	4.14	5.56	-2.67	0.014	0.7505	ST8SIA4	ST8 alpha-N-acetyl-neuraminide alpha-2,8-sialyltransferase 4	5.48	5.55	5.84	5.74	5.53	3.95	4.7	3.22	4.68	4.09
12836201	7.55	8.96	-2.66	0.0203	0.7687	CTSS	cathepsin S	8.88	8.96	9.05	9.34	8.95	7.35	8.1	6.5	8.15	7.51
12713091	1.7	3.11	-2.66	0.0002	0.1657	LPAR6	lysophosphatidic acid receptor 6	3.11	3.13	3.59	3.11	3.11	1.68	1.99	1.64	1.78	1.7
12868615	2.2	3.6	-2.65	0.0003	0.1674	CECR1	cat eye syndrome chromosome region, candidate 1	3.6	3.61	3.72	4.04	3.6	2.11	2.28	2.02	2.59	2.22
12775066	3.17	4.57	-2.64	0.0119	0.7288	LY75; LOC100852051	lymphocyte antigen 75; lymphocyte antigen 75-like	4.52	4.62	4.98	4.58	4.55	2.89	3.4	2.15	3.75	3.12
12769400	2.22	3.61	-2.63	0.0004	0.1971	CCR7	chemokine (C-C motif) receptor 7	3.59	3.59	3.64	4.15	3.63	2.18	2.61	2.14	2.38	2.22
12699682	2.78	4.17	-2.63	0.0031	0.479	CLEC4F	C-type lectin domain family 4, member F	4.17	4.18	3.94	4.96	4.27	2.75	2.88	2.66	3.18	2.8
12679541	2.14	3.53	-2.62	0.003	0.4684	CD96	CD96 molecule	3.5	3.57	4.18	3.11	3.53	2.1	2.13	2	2.27	2.22
12890750	3.79	5.19	-2.62	0.0404	0.8161	GDA	guanine deaminase	5.15	5.26	5.04	5.92	5.24	3.58	4.54	2.51	4.35	3.74
12805971	3.65	5.02	-2.59	0.0019	0.3796	BOLA-DOA	major histocompatibility complex, class II, DO alpha	5.02	5.13	5.67	4.77	5.04	3.56	3.91	3.66	3.46	3.73
12712968	4.36	5.73	-2.59	0.0028	0.4512	KCTD12	potassium channel tetramerization domain containing 12	5.63	5.65	5.98	5.86	5.72	4.17	4.73	3.81	4.74	4.34
12789562	4.36	5.74	-2.59	0.0116	0.7288	LOC508153	uncharacterized LOC508153	5.64	5.72	5.77	6.19	5.76	4.19	4.95	3.51	4.74	4.32
12723150	4.99	6.36	-2.59	0.0102	0.7131	LYN	LYN proto-oncogene, Src family tyrosine kinase	6.18	6.29	6.48	6.55	6.33	4.82	5.52	4.19	5.38	4.95
12859456	3.28	4.64	-2.57	0.0056	0.6182	ITGB7	integrin, beta 7	4.63	4.66	5.21	4.39	4.64	3.27	3.85	3.27	2.99	3.43
12871206	3.47	4.83	-2.57	0.0075	0.6497	PARM1	prostate androgen-regulated mucin-like protein 1	4.82	4.85	5.64	4.43	4.82	3.37	3.66	3.08	3.74	3.46
12843900	4.48	5.84	-2.56	0.0004	0.1957	CD1B	CD1b molecule	5.81	5.75	6.04	6.18	5.7	4.43	4.9	4.29	4.75	4.4
12902954	1.69	3.05	-2.56	0.0002	0.1587	CD40LG	CD40 ligand	3.09	3.04	3.46	3.03	3.04	1.62	1.87	1.52	1.73	1.7
12783627	4.99	6.35	-2.56	0.0015	0.3712	DOCK10	dedicator of cytokinesis 10	6.29	6.38	6.72	6.33	6.38	4.88	5.44	4.61	5.08	5.01
12778017	4.23	5.59	-2.56	0.0063	0.6435	IFIH1	interferon induced with helicase C domain 1	5.56	5.6	6.74	5.31	5.6	4	4.29	4.54	4.26	4.09
12851491	4.03	5.38	-2.56	0.018	0.7564	TFEC	transcription factor EC	5.34	5.42	5.31	6.07	5.44	3.81	4.54	3.15	4.62	3.97
12734811	6.15	7.5	-2.54	0.0143	0.7505	PTPRC	protein tyrosine phosphatase, receptor type, C	7.34	7.44	7.71	7.58	7.48	5.96	6.49	5.26	6.74	6.12
12693568	5.24	6.58	-2.54	0.0352	0.8092	RNASE6	ribonuclease, RNase A family, k6	6.5	6.57	6.71	7.02	6.57	4.99	5.87	4.06	5.94	5.19
12804619	4.21	5.55	-2.53	0.0035	0.506	BOLA-DMB	major histocompatibility complex, class II, DM beta	5.56	5.62	6.22	5.42	5.54	4.12	4.73	3.91	4.29	4.25
12698512	2.77	4.11	-2.53	7.09e-05	0.0964	PROKR1	prokineticin receptor 1	4.05	4.18	4.39	4.13	4.07	2.69	2.9	2.78	2.64	2.83
12749099	2.22	3.56	-2.52	0.0022	0.4147	LOC784517; MGC157082	cationic amino acid transporter 3; uncharacterized LOC788038	3.53	3.57	4.25	3.33	3.57	2.17	2.49	2.1	2.34	2.19
12843223	6.21	7.54	-2.51	0.0193	0.7634	CD53	CD53 molecule	7.36	7.41	7.67	7.79	7.51	5.99	6.85	5.32	6.67	6.15
12892381	4.44	5.77	-2.51	0.0034	0.5007	DOCK8	dedicator of cytokinesis 8	5.66	5.75	5.78	6.03	5.77	4.28	4.75	3.83	4.76	4.44
12863581	5.8	7.12	-2.51	0.0223	0.7687	LOC100297676; LOC104970157	C-type lectin domain family 2 member D11; uncharacterized LOC104970157	6.98	7.09	7.47	7.22	7.09	5.59	6.48	4.83	6.24	5.74
12774842	3.71	5.03	-2.5	0.0311	0.8011	AOX1	aldehyde oxidase 1	5.13	4.96	5.45	5.03	5.01	3.72	3.7	4.82	3.11	3.9
12724817	3.47	4.8	-2.5	0.0023	0.4155	LY6E	lymphocyte antigen 6 complex, locus E	4.84	4.82	5.55	4.76	4.76	3.32	3.23	3.94	3.64	3.44
12850848	3.79	5.12	-2.5	0.0004	0.1928	PIK3CG	phosphatidylinositol-4,5-bisphosphate 3-kinase, catalytic subunit gamma	4.98	5.06	5.29	5.23	5.08	3.69	4.1	3.52	3.94	3.77
12805932	4.09	5.41	-2.5	0.0033	0.4949	TAP1	transporter 1, ATP-binding cassette, sub-family B (MDR/TAP)	5.38	5.42	6.08	5.21	5.43	3.98	4.45	3.76	4.24	4.08
12726646	4.17	5.49	-2.49	0.0015	0.3703	CD3E	CD3e molecule, epsilon (CD3-TCR complex)	5.46	5.53	6.04	5.26	5.48	4.1	4.15	4.02	4.44	4.27
12861066	4.51	5.83	-2.49	0.0169	0.7551	DRAM1	DNA-damage regulated autophagy modulator 1	5.74	5.79	5.87	6.42	5.9	4.31	5.19	3.69	4.96	4.44
12786416	4.31	5.62	-2.47	0.0346	0.8092	ADAMTS6	ADAM metallopeptidase with thrombospondin type 1 motif, 6	5.64	5.59	6.29	5.06	5.62	4.33	5.06	3.87	4.24	4.37
12806954	3.15	4.45	-2.47	0.0007	0.2556	LOC101905956	BOLA class I histocompatibility antigen, alpha chain BL3-7-like	4.45	4.36	4.48	4.5	4.42	3.11	3.44	3.15	2.77	3.18
12857324	2.59	3.89	-2.47	0.0003	0.1674	PLBD1	phospholipase B domain containing 1	3.84	3.9	4.06	3.9	3.81	2.51	2.84	2.32	2.61	2.6
12810233	4.72	6.02	-2.46	0.0313	0.8011	CCBE1	collagen and calcium binding EGF domains 1	6.04	5.98	5.7	6.59	6.04	4.72	5.69	4.4	4.41	4.94
12678517	7.53	8.83	-2.46	0.0012	0.3475	MX1	MX dynamin-like GTPase 1	8.78	8.83	9.73	8.86	8.83	7.3	7.85	7.48	7.76	7.39
12853718	4.34	5.64	-2.46	0.0154	0.7544	SNX10	sorting nexin 10	5.52	5.57	5.78	5.72	5.62	4.17	4.86	3.46	4.69	4.31
12767023	7.19	8.49	-2.45	0.0072	0.6497	CCL2	chemokine (C-C motif) ligand 2	8.39	8.44	8.87	8.6	8.49	7	7.47	6.59	7.81	7.15
12765605	5.64	6.94	-2.45	0.0064	0.6435	EVI2B	ecotropic viral integration site 2B	6.82	6.92	7.27	7.02	6.94	5.48	6.06	4.96	6.03	5.62
12862473	2.88	4.17	-2.44	0.0106	0.7165	CLEC4D	C-type lectin domain family 4, member D	4.12	4.21	3.93	4.76	4.18	2.83	3.51	2.42	2.9	2.92
12833698	3.96	5.25	-2.44	0.0248	0.7755	SLC15A3	solute carrier family 15 (oligopeptide transporter), member 3	5.21	5.27	5.23	5.82	5.28	3.74	4.47	2.97	4.57	3.93
12781974	2.49	3.76	-2.41	0.016	0.7544	KYNU	kynureninase	3.65	3.71	4.01	4.03	3.74	2.41	2.58	1.96	3.44	2.49
12720410	4.09	5.35	-2.4	0.0183	0.7564	APBB1IP	amyloid beta (A4) precursor protein-binding, family B, member 1 interacting protein	5.3	5.34	5.36	5.79	5.4	3.89	4.66	3.23	4.51	4.05
12857367	6.73	7.99	-2.39	0.0066	0.6435	ARHGDIB	Rho GDP dissociation inhibitor (GDI) beta	7.84	7.93	8.14	8.11	7.95	6.55	7.14	6.06	7.06	6.71
12801182	2.31	3.57	-2.39	0.0103	0.7131	BOLA-DMA	major histocompatibility complex, class II, DM alpha	3.57	3.6	4.41	3.08	3.54	2.22	2.33	2.51	2.17	2.34
12762724	7.45	8.71	-2.39	7.24e-05	0.0964	LGALS9	lectin, galactoside-binding, soluble, 9	8.59	8.69	8.98	8.8	8.65	7.32	7.67	7.5	7.47	7.42
12859605	4.24	5.49	-2.38	0.0359	0.8109	BIN2	bridging integrator 2	5.41	5.51	5.45	6.06	5.59	4.01	4.96	3.14	4.68	4.19
12715145	1.3	2.55	-2.38	0.006	0.6315	LOC514978	lipopolysaccharide-binding protein	2.56	2.54	3.34	2.23	2.56	1.29	1.57	1.26	1.45	1.3
12731622	2.42	3.66	-2.37	0.0029	0.4599	AMICA1; LOC104972952	adhesion molecule, interacts with CXADR antigen 1; uncharacterized LOC104972952	3.68	3.76	4.21	3.53	3.64	2.27	2.67	1.9	2.57	2.41
12804627	2.79	4.02	-2.35	0.0001	0.1284	BOLA-DOB	major histocompatibility complex, class II, DO beta	3.99	4.02	4.24	4.11	4.02	2.72	3.01	2.67	2.82	2.8
12819421	2.35	3.59	-2.35	3.96e-05	0.0805	IFIT3	interferon-induced protein with tetratricopeptide repeats 3	3.55	3.56	3.99	3.81	3.6	2.2	2.38	2.41	2.54	2.22
12784053	4	5.23	-2.34	0.048	0.8278	HNMT	histamine N-methyltransferase	5.17	5.28	4.8	6.06	5.25	3.83	4.52	3.04	4.5	3.98
12804076	6.53	7.76	-2.34	0.001	0.3331	JSP.1; LOC100125916; BOLA-N; BOLA	MHC Class I JSP.1; uncharacterized protein 100125016; MHC class I antigen; MHC class I heavy chain	7.77	7.74	8.32	7.64	7.82	6.42	6.73	6.61	6.36	6.53
12804085	6.53	7.76	-2.34	0.001	0.3331	JSP.1; LOC100125916; BOLA-N; BOLA	MHC Class I JSP.1; uncharacterized protein 100125016; MHC class I antigen; MHC class I heavy chain	7.77	7.74	8.32	7.64	7.82	6.42	6.73	6.61	6.36	6.53
12821894	4.58	5.8	-2.33	0.0243	0.7755	BLNK	B-cell linker	5.75	5.86	5.69	6.35	5.86	4.37	5.21	3.62	4.84	4.54
12787841	1.76	2.97	-2.32	0.0065	0.6435	GZMK	granzyme K (granzyme 3; tryptase II)	2.98	3.01	3.69	2.52	2.93	1.67	1.78	1.8	1.66	1.83
12870616	2.77	3.98	-2.32	0.0007	0.2556	STAP1	signal transducing adaptor family member 1	3.89	3.93	4.18	4.09	3.96	2.66	3.07	2.48	2.94	2.73
12707336	4.5	5.7	-2.31	0.0036	0.5089	FNBP1	formin binding protein 1	5.59	5.66	5.94	5.77	5.68	4.35	4.72	4	4.91	4.47
12814795	3.92	5.12	-2.31	0.0273	0.7783	PILRA	paired immunoglobin-like type 2 receptor alpha	5	5.11	5.12	5.58	5.14	3.71	4.53	2.99	4.38	3.87
12804587	5.19	6.39	-2.31	0.046	0.8278	PLA2G7	phospholipase A2, group VII (platelet-activating factor acetylhydrolase, plasma)	6.38	6.43	5.88	7.12	6.38	5.13	5.24	4.29	5.87	5.18
12864295	4.89	6.1	-2.31	0.0171	0.7564	RAC2	ras-related C3 botulinum toxin substrate 2 (rho family, small GTP binding protein Rac2)	5.99	6.08	6.14	6.41	6.11	4.72	5.3	4.05	5.38	4.87
12852697	4.21	5.41	-2.3	0.0348	0.8092	LOC100298868; LOC519366; LOC104968577; LOC514257	solute carrier family 23 member 1; solute carrier family 23 member 2-like; solute carrier family 23 member 1-like; uncharacterized LOC514257	5.42	5.35	5.09	6.32	5.46	4.12	5.07	3.74	4.27	4.23
12733176	5.84	7.03	-2.3	0.0302	0.7983	MPEG1	macrophage expressed 1	6.92	7.03	7.12	7.38	7.03	5.64	6.44	4.88	6.34	5.79
12720706	5.16	6.35	-2.3	0.0054	0.6023	ZNFX1	zinc finger, NFX1-type containing 1	6.32	6.38	7.19	6.16	6.4	5.03	5.5	5.36	4.96	5.11
12818209	4.05	5.24	-2.28	0.0097	0.7048	SPN	sialophorin	5.19	5.28	5.83	4.8	5.26	4.02	4.39	3.98	3.89	4.15
12872205	3.17	4.35	-2.26	0.0125	0.7328	ARSJ	arylsulfatase family, member J	4.38	4.28	4.87	3.83	4.38	3.14	3.46	2.89	3.16	3.25
12787409	4.52	5.69	-2.26	0.0073	0.6497	LCP2	lymphocyte cytosolic protein 2 (SH2 domain containing leukocyte protein of 76kDa)	5.6	5.71	5.68	6.17	5.76	4.34	4.87	3.93	4.9	4.5
12840540	3.83	5	-2.25	0.006	0.6315	ARHGAP30	Rho GTPase activating protein 30	4.92	5	4.99	5.27	5.01	3.68	4.02	3.2	4.22	3.81
12764056	3.82	4.99	-2.25	0.0024	0.4258	EVI2A	ecotropic viral integration site 2A	4.96	4.98	5.34	5.04	4.99	3.63	4.17	3.38	4.03	3.82
12842784	4.32	5.49	-2.25	0.007	0.6497	FCGR2B	Fc fragment of IgG, low affinity IIb, receptor (CD32)	5.5	5.61	5.36	6.12	5.48	4.14	4.76	3.76	4.44	4.32
12712708	7.45	8.62	-2.25	0.0193	0.7634	LCP1	lymphocyte cytosolic protein 1 (L-plastin)	8.59	8.67	8.51	9.15	8.68	7.29	7.89	6.65	7.87	7.42
12864413	2.58	3.74	-2.24	0.0011	0.347	CD4	CD4 molecule	3.77	3.76	3.64	4.25	3.73	2.53	2.48	2.62	2.84	2.6
12909180	3.59	4.75	-2.24	0.0485	0.8278	TLR8	toll-like receptor 8	4.68	4.79	4.7	5.46	4.83	3.38	4.16	2.46	4.29	3.54
12763628	3	4.15	-2.23	0.0017	0.3721	SLFN11	schlafen family member 11	4.1	4.12	4.44	4.19	4.17	3	3.48	2.83	3.01	3.1
12849428	1.4	2.55	-2.23	0.0004	0.1954	TRGV3-2	T cell receptor gamma variable 3-2	2.57	2.6	2.47	2.74	2.53	1.38	1.37	1.57	1.15	1.46
12682124	5.6	6.75	-2.22	0.0003	0.178	PARP14	poly (ADP-ribose) polymerase family, member 14	6.69	6.73	7.36	6.83	6.76	5.4	5.81	5.66	5.63	5.47
12785437	4.99	6.14	-2.21	0.0236	0.773	DOCK2	dedicator of cytokinesis 2	6.01	6.09	6.21	6.39	6.15	4.81	5.5	4.13	5.43	4.97
12780367	5.54	6.68	-2.21	0.0349	0.8092	ITGA4; LOC100849658	integrin, alpha 4 (antigen CD49D, alpha 4 subunit of VLA-4 receptor); integrin alpha-4-like	6.65	6.75	6.6	7.26	6.71	5.53	6.55	5.12	5.52	5.57
12886493	5.09	6.23	-2.21	0.0365	0.8146	MYO1F	myosin IF	6.13	6.22	6.26	6.48	6.23	4.9	5.74	4.06	5.39	5.04
12891631	3.66	4.8	-2.2	0.0081	0.6602	PTK2B	protein tyrosine kinase 2 beta	4.77	4.84	4.71	5.48	4.84	3.5	4.1	3.16	3.91	3.63
12823678	3.37	4.5	-2.18	0.0223	0.7687	IDO1	indoleamine 2,3-dioxygenase 1	4.45	4.49	5.24	4.31	4.71	3.36	4.16	3.06	3.41	3.36
12856372	2.08	3.2	-2.17	0.0015	0.3702	CLEC2B	C-type lectin domain family 2, member B	3.21	3.17	3.84	3.12	3.26	1.97	2.34	2.1	2.13	2.05
12769077	6.08	7.21	-2.17	0.0013	0.3531	LOC509283; LOC101908912	E3 ubiquitin-protein ligase RNF213; E3 ubiquitin-protein ligase RNF213-like	7.2	7.2	7.82	7.15	7.27	6.08	6.34	6.1	6.26	6.06
12805551	3.58	4.7	-2.16	0.0017	0.3718	CFB	complement factor B	4.74	4.58	5.12	4.73	4.67	3.56	4.03	3.52	3.86	3.6
12838683	1.28	2.39	-2.16	0.0042	0.56	GBP5	guanylate binding protein 5	2.37	2.4	3.12	2.14	2.39	1.18	1.35	1.41	1.27	1.22
12806618	4.56	5.67	-2.16	0.0324	0.8064	LY86; LOC100850062	lymphocyte antigen 86; lymphocyte antigen 86-like	5.63	5.76	6.57	5.42	5.76	4.39	5.04	3.79	5.01	4.52
12848893	6.57	7.68	-2.16	0.0373	0.8157	SCIN	scinderin	7.57	7.58	7.75	7.79	7.69	6.38	7.13	5.54	6.9	6.53
12784335	3.38	4.48	-2.14	0.0094	0.7048	ARHGAP15; LOC104976827	Rho GTPase activating protein 15; uncharacterized LOC104976827	4.42	4.48	4.86	4.49	4.53	3.27	3.98	2.91	3.5	3.41
12682704	2.73	3.82	-2.14	0.0317	0.8016	P2RY13	purinergic receptor P2Y, G-protein coupled, 13	3.79	3.86	3.76	4.44	3.88	2.63	2.84	2.17	3.62	2.79
12738588	2.61	3.71	-2.14	0.015	0.7544	RGS16	regulator of G-protein signaling 16	3.68	3.64	3.84	3.81	3.69	2.66	2.46	2.42	3.4	2.7
12776338	8.53	9.62	-2.13	0.0238	0.773	LAPTM5	lysosomal protein transmembrane 5	9.53	9.61	9.69	9.9	9.64	8.35	9.09	7.69	8.85	8.5
12751621	4.13	5.22	-2.13	0.0254	0.7755	LPCAT2	lysophosphatidylcholine acyltransferase 2	5.18	5.28	5.07	5.82	5.28	3.93	4.65	3.25	4.39	4.09
12713828	3.6	4.68	-2.12	0.0111	0.7237	CD40	CD40 molecule, TNF receptor superfamily member 5	4.65	4.7	5.21	4.59	4.74	3.48	4.02	2.97	3.83	3.57
12786143	4.86	5.94	-2.11	0.0296	0.7983	FYB	FYN binding protein	5.86	5.95	5.94	6.46	6.03	4.65	5.28	4.02	5.46	4.83
12886647	4.91	5.98	-2.11	0.0391	0.8157	TMEM173	transmembrane protein 173	5.95	6.06	5.89	6.61	6.02	4.71	5.64	3.99	5.16	4.87
12726655	2.26	3.32	-2.09	0.0005	0.2007	CD3G	CD3g molecule, gamma (CD3-TCR complex)	3.3	3.32	3.4	3.54	3.3	2.22	2.16	2.55	2.27	2.34
12886230	2.48	3.55	-2.09	0.0069	0.6497	TNFAIP8	tumor necrosis factor, alpha-induced protein 8	3.51	3.58	3.51	4	3.57	2.36	2.63	2.07	2.98	2.49
12889125	2.46	3.52	-2.08	0.0026	0.4294	GCNT1	glucosaminyl (N-acetyl) transferase 1, core 2	3.47	3.47	3.53	3.87	3.62	2.43	2.95	2.49	2.35	2.56
12732206	1.41	2.47	-2.08	0.0003	0.1674	LOC516599	tripartite motif-containing protein 5	2.43	2.41	2.52	2.6	2.46	1.37	1.26	1.48	1.58	1.38
12787006	3.74	4.79	-2.08	0.0194	0.7634	PTGER4	prostaglandin E receptor 4 (subtype EP4)	4.73	4.8	4.79	5.19	4.79	3.55	4.03	3	4.26	3.71
12716704	2.87	3.93	-2.08	0.0074	0.6497	SIGLEC1	sialic acid binding Ig-like lectin 1, sialoadhesin	3.84	3.84	4.12	4.08	3.91	2.89	2.85	2.79	3.57	2.94
12826506	4.69	5.74	-2.08	0.0069	0.6497	WDFY4	WDFY family member 4	5.74	5.73	6.17	5.64	5.77	4.56	5.04	4.19	4.88	4.67
12701538	4.64	5.69	-2.07	0.0459	0.8278	ARHGAP25	Rho GTPase activating protein 25	5.54	5.63	5.79	5.87	5.66	4.46	5.24	3.7	5.08	4.6
12877145	5.77	6.81	-2.06	0.0484	0.8278	LRRC25	leucine rich repeat containing 25	6.77	6.85	6.65	7.59	6.93	5.56	6.23	4.9	6.42	5.71
12682602	1.42	2.46	-2.05	7.41e-05	0.0964	GPR171	G protein-coupled receptor 171	2.45	2.47	2.64	2.62	2.45	1.35	1.43	1.52	1.43	1.39
12855619	4.45	5.49	-2.05	0.0064	0.6435	IKZF1	IKAROS family zinc finger 1 (Ikaros)	5.39	5.47	5.5	5.68	5.5	4.34	4.75	3.87	4.66	4.44
12895218	3.65	4.69	-2.05	0.0204	0.7687	TNFSF8	tumor necrosis factor (ligand) superfamily, member 8	4.57	4.67	5.01	4.73	4.71	3.5	3.96	2.9	4.15	3.62
12791724	2.66	3.68	-2.04	0.004	0.5468	BCL2A1	BCL2-related protein A1	3.66	3.69	4	3.65	3.73	2.68	3.16	2.57	2.6	2.77
12801783	6.66	7.69	-2.04	0.0001	0.1284	LOC512672	major histocompatibility complex, class I	7.6	7.65	7.76	8.02	7.71	6.48	6.7	6.7	6.66	6.58
12863031	2.59	3.62	-2.04	0.0025	0.4271	LOC784451	C-type lectin domain family 2 member H	3.52	3.58	3.64	3.73	3.64	2.6	3	2.45	2.42	2.67
12778629	4.9	5.93	-2.04	0.0187	0.7564	WIPF1	WAS/WASL interacting protein family, member 1	5.82	5.92	5.94	6.32	5.93	4.7	5.47	4.29	5.17	4.88
12756430	1.29	2.31	-2.03	0.0018	0.3796	LOC507167	carcinoembryonic antigen-related cell adhesion molecule 4-like	2.31	2.31	2.61	2.53	2.31	1.3	1.35	1.21	1.83	1.28
12842705	2.78	3.8	-2.03	0.0325	0.8064	PTGFR	prostaglandin F receptor (FP)	3.8	3.81	3.72	4.06	3.85	2.82	2.53	2.24	3.58	2.91
12811379	4.89	5.9	-2.02	0.0096	0.7048	ITGAL	integrin, alpha L (antigen CD11A (p180), lymphocyte function-associated antigen 1; alpha polypeptide)	5.84	5.95	6.5	5.74	6.04	4.74	5.22	4.4	5.06	4.88
12692448	8.6	9.62	-2.02	0.0021	0.399	LOC783680	beta-2-microglobulin	9.53	9.56	9.86	9.73	9.6	8.46	8.89	8.27	8.84	8.57
12872868	1.64	2.64	-2.01	0.0278	0.7843	CLNK	cytokine-dependent hematopoietic cell linker	2.61	2.65	3.42	2.17	2.66	1.62	1.97	1.5	1.67	1.67
12776788	4.38	5.39	-2.01	0.0409	0.8162	PTAFR	platelet-activating factor receptor	5.26	5.36	5.46	5.6	5.37	4.24	4.83	3.5	4.89	4.34
12693192	2.06	3.06	-2	0.0059	0.6315	C10H15orf48; MIR147	chromosome 10 open reading frame, human C15orf48; microRNA mir-147	3.07	3.08	3.74	2.86	3.05	1.96	2.25	1.94	2.24	2.04
12750503	4.78	5.78	-2	0.0019	0.3853	CD37	CD37 molecule	5.68	5.76	5.78	6.1	5.78	4.63	5	4.46	4.97	4.79
12709591	1.73	2.72	-2	0.0024	0.4258	FLT3	fms-related tyrosine kinase 3	2.73	2.74	3.2	2.56	2.7	1.67	1.91	1.79	1.61	1.7
12692745	2	3	-2	0.0043	0.5602	GPR65	G protein-coupled receptor 65	2.94	3	2.99	3.3	3.07	2.01	2.5	1.85	2.01	2.11
12882031	4.14	5.15	-2	0.0461	0.8278	LOC618737	bone marrow stromal antigen 2	5.15	5.13	6.3	4.61	5.15	4.08	4.14	4.35	4.38	4.09
12876443	5.27	6.27	-1.99	0.0344	0.8092	LOC100298356	bone marrow stromal antigen 2	6.27	6.25	7.63	5.83	6.28	5.03	5.3	5.44	5.43	5.1
12802646	2.52	3.52	-1.99	0.0002	0.1418	LTB	lymphotoxin beta (TNF superfamily, member 3)	3.49	3.46	3.78	3.56	3.53	2.46	2.51	2.57	2.58	2.5
12757890	3	3.99	-1.99	0.0018	0.3792	MAP4K1	mitogen-activated protein kinase kinase kinase kinase 1	3.95	3.99	4.22	4.02	4	2.94	3.33	2.72	3.02	3.02
12855928	3.62	4.62	-1.99	0.0122	0.7318	RGS2	regulator of G-protein signaling 2, 24kDa	4.52	4.59	4.81	4.67	4.61	3.52	4.07	3.09	3.88	3.56
12732540	3.56	4.55	-1.98	0.0128	0.7363	KCNE3	potassium voltage-gated channel, Isk-related family, member 3	4.54	4.56	4.31	5.11	4.65	3.48	3.87	3.12	3.75	3.54
12859830	4.74	5.72	-1.97	0.0445	0.8278	CYTH4	cytohesin 4	5.65	5.71	5.71	6.35	5.8	4.49	5.22	3.89	5.36	4.69
12842770	5.83	6.81	-1.97	0.0345	0.8092	FCER1G	Fc fragment of IgE, high affinity I, receptor for; gamma polypeptide	6.73	6.8	6.81	7.2	6.83	5.67	6.44	5.03	6.12	5.78
12850007	2.17	3.15	-1.97	0.03	0.7983	GNG11	guanine nucleotide binding protein (G protein), gamma 11	3.14	3.16	3.22	3.37	3.16	2.28	1.83	3.01	2	2.23
12837170	5.01	5.99	-1.97	0.0129	0.7363	INPP5D	inositol polyphosphate-5-phosphatase, 145kDa	5.88	5.96	6.05	6.22	6	4.86	5.39	4.42	5.33	4.98
12903203	2.78	3.75	-1.96	0.0142	0.7505	CXCR3	chemokine (C-X-C motif) receptor 3	3.76	3.76	4.31	3.36	3.73	2.78	2.62	3.07	2.67	2.87
12766193	5.03	6	-1.96	0.0146	0.7544	FMNL1	formin-like 1	5.99	6.11	5.74	6.58	6.02	5.03	5.49	5.02	5	5.11
12684103	5.33	6.3	-1.96	0.0162	0.7544	HCLS1	hematopoietic cell-specific Lyn substrate 1	6.21	6.29	6.3	6.73	6.31	5.16	5.77	4.74	5.66	5.29
12844776	2.34	3.31	-1.96	0.0008	0.2956	SLAMF8	SLAM family member 8	3.29	3.34	3.28	3.6	3.31	2.32	2.2	2.57	2.34	2.36
12694111	6.26	7.23	-1.96	0.0499	0.8278	SQRDL	sulfide quinone reductase-like (yeast)	7.19	7.25	7.21	7.48	7.27	5.98	6.81	5.08	6.46	6.18
12780818	3.57	4.53	-1.95	0.0002	0.1657	CD52	CD52 molecule	4.51	4.54	4.56	4.79	4.51	3.41	3.37	3.58	3.58	3.56
12792596	4.13	5.1	-1.95	0.0166	0.7544	CKB; LOC100851864	creatine kinase, brain; creatine kinase B-type	5.1	5.09	4.97	5.8	5.1	3.98	4.6	3.67	4.37	4.1
12847970	1.58	2.54	-1.95	0.0048	0.5755	LOC788175; LOC782367	antigen-presenting glycoprotein CD1d-like; antigen-presenting glycoprotein CD1d	2.53	2.54	2.97	2.36	2.55	1.59	1.56	1.52	1.91	1.6
12698714	1.91	2.88	-1.95	0.0015	0.3702	SLC1A4	solute carrier family 1 (glutamate/neutral amino acid transporter), member 4	2.89	2.88	2.86	3.07	2.89	1.92	1.84	1.87	2.25	2.01
12781322	4.84	5.8	-1.95	0.0148	0.7544	STK17B	serine/threonine kinase 17b	5.74	5.78	5.91	5.82	5.81	4.72	5.25	4.15	4.93	4.82
12874924	2.97	3.92	-1.94	0.0495	0.8278	DAPP1	dual adaptor of phosphotyrosine and 3-phosphoinositides	3.96	3.9	4.39	3.61	3.91	2.97	3.72	2.69	2.68	3.1
12893958	2.82	3.78	-1.94	0.0022	0.4108	GABBR2; LOC104969392	gamma-aminobutyric acid (GABA) B receptor, 2; uncharacterized LOC104969392	3.76	3.76	3.82	3.88	3.7	2.83	3.21	2.7	2.83	2.9
12789462	1.98	2.94	-1.94	0.0013	0.3528	IL16	interleukin 16	2.93	2.95	2.92	3.22	2.95	1.91	1.71	2.18	2.03	1.97
12698536	5.44	6.4	-1.94	0.0407	0.8161	IL1RN	interleukin 1 receptor antagonist	6.35	6.42	6.78	6.19	6.5	5.34	6.04	4.62	5.48	5.47
12815192	4.84	5.79	-1.94	0.0161	0.7544	NCF1	neutrophil cytosolic factor 1	5.71	5.79	5.9	6.12	5.77	4.67	5.19	4.22	5.27	4.81
12727236	5.92	6.88	-1.94	0.0476	0.8278	PTPRJ	protein tyrosine phosphatase, receptor type, J	6.78	6.83	7.05	6.99	6.85	5.72	6.39	5.06	6.42	5.9
12755709	2.69	3.64	-1.93	0.0044	0.5614	CD79A	CD79a molecule, immunoglobulin-associated alpha	3.65	3.64	3.48	4.16	3.76	2.68	2.55	2.7	2.98	2.69
12717119	2.74	3.68	-1.93	0.0026	0.4329	CST7	cystatin F (leukocystatin)	3.69	3.66	4.04	3.53	3.7	2.7	2.9	2.48	2.81	2.72
12843576	2.06	3.01	-1.93	0.0015	0.3701	FCER1A	Fc fragment of IgE, high affinity I, receptor for; alpha polypeptide	2.99	3.11	2.84	3.25	2.93	2.05	2.07	2.21	1.97	2.07
12874205	3.97	4.93	-1.93	0.0203	0.7687	HERC5	HECT and RLD domain containing E3 ubiquitin protein ligase 5	4.92	4.93	5.71	4.83	4.96	3.93	3.91	4.68	4.03	4.01
12823075	3.08	4.02	-1.93	0.0067	0.6452	RGS10	regulator of G-protein signaling 10	3.99	4.09	3.88	4.73	4.08	2.91	3.23	2.88	3.34	3.06
12791813	2.94	3.88	-1.92	0.0225	0.7687	ANPEP	alanyl (membrane) aminopeptidase	3.92	3.87	4.71	3.55	3.85	2.92	3.21	3.15	2.95	2.94
12717971	7.46	8.4	-1.92	0.0024	0.4258	CST3	cystatin C	8.41	8.46	8.88	8.29	8.41	7.38	7.69	7.44	7.48	7.5
12888096	4.63	5.57	-1.92	0.0244	0.7755	HAVCR2; LOC100850609	hepatitis A virus cellular receptor 2; hepatitis A virus cellular receptor 2-like	5.5	5.58	5.56	5.88	5.61	4.49	5.06	3.88	4.91	4.6
12907379	4.33	5.28	-1.92	0.0327	0.8079	TLR7	toll-like receptor 7	5.22	5.34	5.18	5.86	5.35	4.2	5.02	3.8	4.52	4.35
12872717	3.79	4.72	-1.91	0.003	0.4663	TIFA	TRAF-interacting protein with forkhead-associated domain	4.73	4.71	5.22	4.66	4.73	3.73	3.83	3.79	4.13	3.79
12889086	4.95	5.88	-1.91	0.0248	0.7755	TLR4	toll-like receptor 4	5.74	5.81	6.06	6.03	5.85	4.78	5.39	4.32	5.37	4.89
12848811	4.84	5.77	-1.9	0.0077	0.6538	AHR	aryl hydrocarbon receptor	5.74	5.77	5.87	5.88	5.75	4.66	5.13	4.24	4.98	4.84
12699674	2.07	2.99	-1.89	0.0013	0.3531	CD207	CD207 molecule, langerin	3.01	3	2.9	3.15	2.91	2.04	1.83	2.12	2.22	2.05
12857440	2.62	3.53	-1.89	0.0172	0.7564	KLRK1	killer cell lectin-like receptor subfamily K, member 1	3.48	3.59	4.19	3.21	3.62	2.55	2.63	2.35	2.94	2.69
12749012	3.28	4.2	-1.89	0.012	0.7288	LOC100337296; LOC100301222	leukocyte immunoglobulin-like receptor subfamily A member 5	4.18	4.22	4.06	4.65	4.22	3.29	3.77	3.03	3.3	3.39
12749089	1.56	2.48	-1.89	0.0221	0.7687	MGC157082; LOC784517; LOC104968422	uncharacterized LOC788038; cationic amino acid transporter 3; cationic amino acid transporter 3-like	2.44	2.55	3.13	2.23	2.54	1.49	1.93	1.12	1.77	1.51
12681617	4.34	5.26	-1.89	0.0445	0.8278	SLC9A9	solute carrier family 9, subfamily A (NHE9, cation proton antiporter 9), member 9	5.27	5.26	5.08	5.84	5.34	4.18	4.83	3.58	4.69	4.31
12756707	2.59	3.5	-1.88	0.0118	0.7288	MGC139164	uncharacterized LOC509649	3.47	3.52	3.92	3.34	3.57	2.43	1.94	2.67	2.85	2.54
12891549	2.84	3.75	-1.88	0.0255	0.7755	MUSK	muscle, skeletal, receptor tyrosine kinase	3.84	3.76	4.26	3.53	3.75	2.84	3.43	2.78	2.57	2.9
12705496	1.89	2.81	-1.88	0.0181	0.7564	NLRC4	NLR family, CARD domain containing 4	2.79	2.83	2.68	3.31	2.89	1.8	2.22	1.34	2.19	1.87
12893556	8.25	9.15	-1.88	0.0097	0.7048	PTGR1	prostaglandin reductase 1	9.16	9.16	9.1	9.34	9.15	8.26	8.7	8.22	7.88	8.26
12775648	5.28	6.18	-1.87	0.0087	0.6725	CASP8	caspase 8, apoptosis-related cysteine peptidase	6.13	6.14	6.41	6.33	6.18	5.1	5.56	4.84	5.66	5.25
12684285	4.69	5.59	-1.87	0.0365	0.8146	PARP9	poly (ADP-ribose) polymerase family, member 9	5.59	5.59	6.38	5.51	5.6	4.65	4.82	5.51	4.54	4.72
12769246	2.54	3.45	-1.87	0.0033	0.4967	XAF1	XIAP associated factor 1	3.43	3.46	4.24	3.4	3.48	2.34	2.69	2.58	2.62	2.4
12815240	5.49	6.39	-1.86	0.0178	0.7564	CORO1A	coronin, actin binding protein, 1A	6.31	6.39	6.38	6.7	6.4	5.34	5.95	4.92	5.69	5.48
12768779	4.59	5.48	-1.86	0.0011	0.347	DHX58	DEXH (Asp-Glu-X-His) box polypeptide 58	5.47	5.44	6.11	5.54	5.47	4.39	4.74	4.62	4.67	4.43
12793730	2.95	3.85	-1.86	0.0314	0.8011	LOC616063	myeloid-associated differentiation marker	3.85	3.87	4.48	3.61	3.99	2.97	3.57	2.9	2.85	3.09
12829065	3.2	4.09	-1.85	0.0306	0.8011	IRF7	interferon regulatory factor 7	4.08	4.09	4.89	3.81	4.09	3.13	3.33	3.69	2.98	3.16
12766656	3.39	4.27	-1.85	0.0133	0.743	LOC100140873; ICAMNP	intercellular adhesion molecule 2; intercellular adhesion molecule N-terminal domain protein	4.28	4.24	4.25	4.28	4.32	3.36	3.39	3.68	2.71	3.41
12719526	1.74	2.62	-1.84	0.0045	0.5614	ATP9A	ATPase, class II, type 9A	2.65	2.62	3.12	2.55	2.62	1.71	1.63	2.05	1.87	1.72
12727830	2.61	3.48	-1.83	0.0099	0.7074	CASP1	caspase-1	3.45	3.49	3.27	4.04	3.49	2.53	2.81	2.34	2.78	2.58
12874182	1.89	2.77	-1.83	0.0213	0.7687	CXCL9	chemokine (C-X-C motif) ligand 9	2.77	2.77	3.45	2.53	2.76	1.77	2.05	1.4	2.23	1.87
12869680	4.34	5.21	-1.83	0.022	0.7687	HTRA3	HtrA serine peptidase 3	5.24	5.16	4.7	5.58	5.22	4.36	4.51	4.17	4.12	4.5
12789974	3.31	4.19	-1.83	0.004	0.5455	PSTPIP1	proline-serine-threonine phosphatase interacting protein 1	4.18	4.2	4.14	4.53	4.22	3.31	3.69	3.31	3.25	3.38
12696035	3.22	4.09	-1.83	0.0265	0.7783	RASGRP1	RAS guanyl releasing protein 1 (calcium and DAG-regulated)	4.06	4.07	4.81	3.66	4.14	3.14	3.41	3.27	3.07	3.23
12905351	4.65	5.52	-1.83	0.012	0.7288	STK26	serine/threonine protein kinase 26	5.49	5.51	5.52	5.78	5.56	4.66	4.66	4.46	5.21	4.74
12791401	3.65	4.51	-1.82	0.003	0.4632	PLD4	phospholipase D family, member 4	4.47	4.54	4.62	4.52	4.43	3.6	3.91	3.66	3.34	3.67
12857834	4.17	5.03	-1.81	0.0084	0.6656	APOL3	apolipoprotein L, 3	5.03	5.03	5.48	5.01	5.02	4.1	4.38	3.81	4.52	4.08
12830362	3.62	4.48	-1.81	0.007	0.6497	CTSW	cathepsin W	4.44	4.5	4.92	4.27	4.56	3.58	3.44	3.63	3.87	3.67
12908332	1.17	2.03	-1.81	0.0017	0.3718	P2RY10	purinergic receptor P2Y, G-protein coupled, 10	2.03	2.03	2.11	2.23	2.02	1.17	1.09	1.18	1.51	1.2
12815278	4.23	5.09	-1.81	0.0464	0.8278	PYCARD	PYD and CARD domain containing	4.98	5.08	5.11	5.51	5.09	4.15	5.04	3.84	4.37	4.27
12716089	3.02	3.88	-1.81	0.0446	0.8278	SIRPB1	signal-regulatory protein beta 1	3.78	3.91	3.39	4.68	4.01	2.95	3.32	2.83	3.04	3.09
12753700	4.93	5.77	-1.8	0.0059	0.6315	IRF8	interferon regulatory factor 8	5.67	5.73	5.94	6	5.75	4.79	5.15	4.58	5.29	4.88
12849825	5.25	6.09	-1.79	0.0083	0.6636	ELMO1	engulfment and cell motility 1	6.06	6.04	6.23	6.18	6.08	5.12	5.57	4.83	5.44	5.23
12775582	1.71	2.55	-1.79	0.0056	0.6182	ICOS	inducible T-cell co-stimulator	2.62	2.55	2.97	2.36	2.56	1.63	1.41	1.73	1.88	1.72
12695051	4.75	5.59	-1.79	0.006	0.6315	SGPP1	sphingosine-1-phosphate phosphatase 1	5.59	5.61	5.44	5.86	5.59	4.78	5.07	4.65	4.72	4.81
12811053	4.18	5.01	-1.78	0.0044	0.5614	ITGAM; LOC101904707	integrin, alpha M (complement component 3 receptor 3 subunit); integrin alpha-X	4.96	5.03	4.99	5.12	5.02	4.09	4.38	3.78	4.24	4.15
12863288	3.5	4.32	-1.78	0.0351	0.8092	PARVG	parvin, gamma	4.3	4.32	4.07	4.92	4.36	3.41	3.97	3.02	3.61	3.49
12693130	1.67	2.5	-1.78	0.0194	0.7634	TCRA	T cell receptor, alpha	2.48	2.52	2.64	2.38	2.5	1.71	1.43	1.39	2.16	1.73
12885799	1.53	2.35	-1.77	0.0024	0.4258	IFI47; LOC509006	interferon gamma inducible protein 47; H-2 class I histocompatibility antigen, Q10 alpha chain	2.38	2.35	2.33	2.64	2.34	1.5	1.37	1.59	1.78	1.54
12767233	1.3	2.11	-1.76	0.0227	0.7687	AANAT	aralkylamine N-acetyltransferase	2.12	2.11	1.81	2.73	2.11	1.23	1.02	1.47	1.52	1.26
12761302	4.44	5.26	-1.76	0.0192	0.7634	CCL5	chemokine (C-C motif) ligand 5	5.21	5.25	5.74	4.85	5.34	4.43	4.39	4.56	4.38	4.49
12865592	3.23	4.05	-1.76	0.0081	0.6602	CD27	CD27 molecule	4.03	4.05	4.2	3.94	4.07	3.23	3.04	3.59	3.02	3.33
12703212	4.61	5.42	-1.76	0.0302	0.7983	CMPK2	cytidine monophosphate (UMP-CMP) kinase 2, mitochondrial	5.41	5.43	5.98	5.26	5.42	4.59	4.35	5.19	4.61	4.62
12704139	6.47	7.29	-1.76	0.0111	0.7237	EIF2AK2	eukaryotic translation initiation factor 2-alpha kinase 2	7.27	7.29	7.98	7.14	7.31	6.39	6.77	6.58	6.46	6.43
12831228	4.72	5.54	-1.76	0.0451	0.8278	FLI1	Fli-1 proto-oncogene, ETS transcription factor	5.51	5.56	5.49	5.9	5.58	4.58	5.04	3.95	5.16	4.7
12906784	2.09	2.9	-1.76	0.0069	0.6497	LOC100851913; LOC100849786	zinc finger protein 75D-like	2.9	2.89	3.23	2.66	2.9	2.07	1.72	2.19	2.11	2.03
12760460	1.33	2.15	-1.76	0.0029	0.4599	MIR33B	microRNA mir-33b	2.18	2.15	2.11	2.29	2.14	1.35	1.24	1.61	1.19	1.34
12737061	3.49	4.31	-1.76	0.0013	0.3528	RASSF5	Ras association (RalGDS/AF-6) domain family member 5	4.29	4.32	4.41	4.47	4.29	3.42	3.67	3.3	3.62	3.47
12793303	2.53	3.35	-1.76	0.0414	0.8206	STXBP6	syntaxin binding protein 6 (amisyn)	3.36	3.34	2.91	4.11	3.34	2.46	2.76	2.27	2.67	2.49
12897434	3.29	4.1	-1.75	0.0029	0.4599	CCR6	chemokine (C-C motif) receptor 6	4.1	4.14	4.09	4.34	4.1	3.19	3.47	3.01	3.41	3.29
12757362	1.28	2.09	-1.75	0.0168	0.7551	LOC515276	galectin-10	2	2.1	2.31	2.15	2.05	1.25	1.41	1.82	1.01	1.31
12818214	4.49	5.3	-1.75	0.0128	0.7363	NUPR1	nuclear protein, transcriptional regulator, 1	5.29	5.32	5.99	5.24	5.32	4.37	4.77	4.2	4.81	4.42
12720110	4.54	5.35	-1.75	0.0086	0.6706	PREX1	phosphatidylinositol-3,4,5-trisphosphate-dependent Rac exchange factor 1	5.27	5.34	5.4	5.6	5.36	4.4	4.72	4.15	4.87	4.52
12833345	5.44	6.25	-1.75	0.0065	0.6435	UNC93B1; LOC100850475	unc-93 homolog B1 (C. elegans); protein unc-93 homolog B1-like	6.24	6.26	6.19	6.55	6.26	5.35	5.6	5.07	5.65	5.44
12904923	4.53	5.33	-1.74	0.0065	0.6435	SASH3	SAM and SH3 domain containing 3	5.29	5.32	5.33	5.53	5.37	4.53	4.5	4.45	4.95	4.64
12718011	6.38	7.18	-1.74	0.0176	0.7564	TGM2	transglutaminase 2	7.18	7.17	7.36	6.99	7.19	6.37	6.35	5.84	6.68	6.43
12727383	4.52	5.32	-1.73	0.0437	0.8278	FAM111B	family with sequence similarity 111, member B	5.31	5.34	5.13	5.77	5.3	4.51	5.07	4.06	4.65	4.5
12713555	4.26	5.05	-1.73	0.0456	0.8278	HCK	HCK proto-oncogene, Src family tyrosine kinase	4.96	5.04	5.05	5.38	5.06	4.14	4.65	3.57	4.68	4.22
12835397	3.43	4.22	-1.73	0.006	0.6315	LOC100849846; CSMD2	CUB and sushi domain-containing protein 2-like; CUB and Sushi multiple domains 2	4.24	4.22	4.09	4.6	4.21	3.43	3.36	3.69	3.45	3.42
12834862	1.3	2.09	-1.73	0.0016	0.3718	LOC614402	HRAS-like suppressor 3	2.09	2.04	2.25	2.23	2.07	1.31	1.3	1.37	1.63	1.3
12844032	4.99	5.78	-1.73	0.0381	0.8157	SEMA4A	sema domain, immunoglobulin domain (Ig), transmembrane domain (TM) and short cytoplasmic domain, (semaphorin) 4A	5.7	5.78	5.76	6.19	5.87	4.98	4.99	4.98	5.73	5.17
12816434	3.14	3.93	-1.73	0.0121	0.7318	SEPT1	septin 1	3.93	3.94	4.18	3.85	3.94	3.02	2.61	3.45	3.14	3.13
12794421	1.77	2.56	-1.73	0.0008	0.2844	TLR9	toll-like receptor 9	2.57	2.56	2.67	2.76	2.54	1.72	1.91	1.87	1.63	1.74
12711935	2.39	3.18	-1.72	0.017	0.7564	KIAA0226L	KIAA0226-like ortholog	3.18	3.19	3.04	3.63	3.26	2.3	2.55	2	2.72	2.38
12854842	1.98	2.76	-1.72	0.0108	0.7217	LOC530077	GTPase IMAP family member 5	2.75	2.75	3.1	2.56	2.77	1.96	1.78	2.28	1.94	2.06
12869400	3.14	3.92	-1.72	0.0012	0.3475	LOC788054; LOC101909221	adenosine deaminase CECR1; adenosine deaminase CECR1-like	3.89	3.93	3.95	4.15	3.92	3.13	3.08	3.35	3.14	3.14
12864595	3.49	4.27	-1.72	0.0012	0.3475	MFNG	MFNG O-fucosylpeptide 3-beta-N-acetylglucosaminyltransferase	4.25	4.28	4.29	4.48	4.26	3.4	3.64	3.34	3.55	3.51
12844927	4.72	5.49	-1.71	0.0114	0.7256	CD1D	CD1D antigen, d polypeptide	5.47	5.51	5.97	5.36	5.5	4.6	4.86	4.5	5.01	4.68
12856817	1.66	2.44	-1.71	0.0044	0.5614	CD69	CD69 molecule	2.42	2.43	2.24	2.7	2.48	1.66	1.66	1.78	1.48	1.67
12848216	4.49	5.26	-1.71	0.0029	0.4578	LCE1B	late cornified envelope 1B	5.26	5.27	5.33	5.4	5.27	4.51	4.8	4.38	4.41	4.51
12796175	1.91	2.69	-1.71	0.0032	0.4805	LOC529196	C-C chemokine receptor type 1-like	2.7	2.68	2.63	2.8	2.68	1.91	1.77	1.81	2.16	1.99
12731984	3.54	4.31	-1.71	0.0075	0.6497	LPXN	leupaxin	4.3	4.32	4.25	4.68	4.35	3.45	3.66	3.18	3.77	3.52
12863436	2.68	3.45	-1.71	0.0174	0.7564	LRMP	lymphoid-restricted membrane protein	3.43	3.46	3.43	3.84	3.48	2.57	2.93	2.21	3.01	2.65
12780793	3.19	3.96	-1.71	0.0082	0.6617	THEMIS2	thymocyte selection associated family member 2	3.92	3.96	4.23	3.97	3.98	3.2	3.15	3.17	3.64	3.26
12827605	5.05	5.81	-1.7	0.0081	0.6602	LYST	lysosomal trafficking regulator	5.81	5.79	6.14	5.68	5.85	5	5.13	4.79	5.29	5.04
12680949	2.04	2.81	-1.7	0.0024	0.4258	PAQR9	progestin and adipoQ receptor family member IX	2.83	2.8	3.07	2.66	2.79	2.02	2.03	1.92	2.11	2.06
12688564	4.16	4.92	-1.7	0.0069	0.6497	RIPK3; LOC100850132	receptor-interacting serine-threonine kinase 3; receptor-interacting serine/threonine-protein kinase 3-like	4.88	4.94	4.9	5.43	4.94	4.02	4.35	3.94	4.43	4.11
12853224	2.38	3.15	-1.7	0.0067	0.6452	TFPI2	tissue factor pathway inhibitor 2	3.15	3.16	3.16	3.23	3.12	2.41	2.3	2.75	2.27	2.42
12681340	4.61	5.38	-1.7	0.0471	0.8278	TM4SF1; LOC104976613	transmembrane 4 L six family member 1; transmembrane 4 L6 family member 1-like	5.37	5.35	5.88	4.88	5.4	4.59	4.84	4.31	4.59	4.64
12837523	1.73	2.49	-1.69	0.0025	0.4271	BCL2L15	BCL2-like 15	2.45	2.49	2.58	2.73	2.48	1.66	1.92	1.51	1.9	1.68
12694625	3.9	4.66	-1.69	0.023	0.7715	F2RL2	coagulation factor II (thrombin) receptor-like 2	4.65	4.66	4.7	4.79	4.65	3.84	4.37	3.45	3.95	3.91
12873147	2.51	3.27	-1.69	0.0165	0.7544	IGJ	immunoglobulin J polypeptide, linker protein for immunoglobulin alpha and mu polypeptides	3.24	3.29	3.1	3.65	3.36	2.51	2.38	2.52	2.89	2.58
12865249	3.06	3.82	-1.69	0.022	0.7687	IRAK3	interleukin-1 receptor-associated kinase 3	3.78	3.82	4.2	3.63	3.84	2.97	3.12	2.58	3.38	3.05
12728447	4.59	5.35	-1.69	0.0125	0.7328	UBASH3B	ubiquitin associated and SH3 domain containing B	5.37	5.33	5.27	5.79	5.39	4.42	4.78	4.21	4.86	4.6
12865033	1.36	2.12	-1.68	0.0021	0.4057	BCL2L14	BCL2-like 14 (apoptosis facilitator)	2.12	2.12	2.14	2.39	2.12	1.34	1.6	1.25	1.43	1.37
12822732	6.66	7.41	-1.68	0.0216	0.7687	CHST15	carbohydrate (N-acetylgalactosamine 4-sulfate 6-O) sulfotransferase 15	7.4	7.36	7.36	7.48	7.44	6.66	7.11	6.62	6.37	6.74
12820727	2.04	2.79	-1.68	0.0055	0.6125	HHEX	hematopoietically expressed homeobox	2.8	2.78	3.13	2.68	2.79	1.99	2.25	2.08	1.83	2.04
12884781	2.43	3.18	-1.68	0.0073	0.6497	HK3	hexokinase 3 (white cell)	3.19	3.17	3.58	3.02	3.18	2.4	2.32	2.46	2.64	2.43
12733478	4.35	5.11	-1.68	0.0386	0.8157	LMO2	LIM domain only 2 (rhombotin-like 1)	5.1	5.14	5.09	5.48	5.1	4.35	4.48	3.99	4.97	4.36
12888819	3.37	4.12	-1.68	0.0044	0.5614	LOC100299481	interferon omega-1	4.13	4.12	4.54	3.99	4.1	3.37	3.37	3.43	3.49	3.35
12701214	2.98	3.73	-1.68	0.0031	0.4687	PSD4	pleckstrin and Sec7 domain containing 4	3.7	3.7	3.76	3.97	3.73	2.92	3.21	2.77	3.07	2.96
12868185	2.34	3.09	-1.68	0.0045	0.5614	PTPRO	protein tyrosine phosphatase, receptor type, O	3.06	3.07	3.28	3.19	3.09	2.25	2.61	2.06	2.47	2.33
12708635	2.59	3.33	-1.67	0.0019	0.3796	AFF3	AF4/FMR2 family, member 3	3.27	3.34	3.24	3.5	3.34	2.58	2.48	2.68	2.62	2.58
12834727	4.5	5.25	-1.67	0.026	0.7783	ETS1	v-ets avian erythroblastosis virus E26 oncogene homolog 1	5.23	5.22	5.36	5.18	5.31	4.38	4.86	3.86	4.49	4.52
12730197	3.7	4.44	-1.67	0.0359	0.8109	LOC781449; LOC788593; OR51T1; LOC101909291	olfactory receptor 51T1-like; olfactory receptor, family 51, subfamily T, member 1	4.45	4.44	4.67	4.37	4.48	3.77	3.29	4.25	3.63	3.74
12804472	6.36	7.11	-1.67	0.0235	0.773	PIM1	Pim-1 proto-oncogene, serine/threonine kinase	7.1	7.03	7.25	7.14	7.11	6.37	6.92	6.2	6.38	6.45
12735682	2.33	3.06	-1.66	0.0077	0.6543	LOC515828	uncharacterized LOC515828	3.07	3.04	3.66	2.92	3.07	2.24	2.43	2.34	2.39	2.25
12897460	3.37	4.1	-1.66	0.0143	0.7505	PHACTR2	phosphatase and actin regulator 2	4.1	4.11	4.59	3.92	4.1	3.29	3.46	3.18	3.63	3.38
12821158	4.86	5.6	-1.66	0.0106	0.7175	PIK3AP1	phosphoinositide-3-kinase adaptor protein 1	5.48	5.53	5.67	5.8	5.58	4.75	5.2	4.54	5.05	4.82
12791471	4.93	5.65	-1.66	0.0213	0.7687	PML	promyelocytic leukemia	5.66	5.66	6.27	5.38	5.64	4.87	5.02	5.09	4.85	4.91
12736190	6.05	6.78	-1.66	0.0375	0.8157	RGL1	ral guanine nucleotide dissociation stimulator-like 1	6.76	6.8	6.69	7.27	6.85	5.93	6.35	5.49	6.43	6.01
12892664	1.83	2.56	-1.66	0.0019	0.3796	TSPY; LOC785571; LOC786698; LOC100336316; LOC785608	testis specific protein, Y-linked 1; testis-specific Y-encoded protein 1-like; testis specific protein, Y-linked 1-like; testis-specific Y-encoded protein 1	2.58	2.54	2.67	2.5	2.57	1.8	1.92	1.62	1.82	1.85
12809133	5.29	6.02	-1.65	0.014	0.7505	BCL2	B-cell CLL/lymphoma 2	5.99	6	6.03	6.18	6.05	5.16	5.55	4.82	5.45	5.28
12881093	3.88	4.61	-1.65	0.0175	0.7564	C7H19orf66	chromosome 7 open reading frame, human C19orf66	4.59	4.58	4.82	4.63	4.61	3.9	3.78	3.85	4.4	3.96
12881080	5.63	6.36	-1.65	0.0155	0.7544	CNN2	calponin 2	6.34	6.36	6.33	6.54	6.39	5.52	5.86	5.14	5.81	5.63
12851861	2.89	3.61	-1.65	0.0238	0.773	GSAP	gamma-secretase activating protein	3.57	3.65	4.03	3.47	3.69	2.76	3.26	2.37	2.9	2.89
12874260	4.53	5.26	-1.65	0.0264	0.7783	NAAA	N-acylethanolamine acid amidase	5.24	5.3	5.12	5.65	5.26	4.42	4.94	4.07	4.56	4.55
12836630	5.97	6.68	-1.64	0.0179	0.7564	ADAR	adenosine deaminase, RNA-specific	6.67	6.7	7.23	6.52	6.68	5.87	6.23	6.14	5.74	5.92
12904833	4.43	5.15	-1.64	0.0205	0.7687	CLIC2	chloride intracellular channel 2	5.14	5.14	4.95	5.77	5.15	4.28	4.58	4.23	4.68	4.42
12833333	3.4	4.12	-1.64	0.0179	0.7564	LSP1	lymphocyte-specific protein 1	4.1	4.14	3.99	4.43	4.13	3.38	3.78	3.39	3.14	3.44
12807296	2.03	2.74	-1.64	0.0026	0.4294	PMAIP1	phorbol-12-myristate-13-acetate-induced protein 1	2.7	2.73	2.81	2.8	2.71	1.96	2.06	1.81	2.2	2.04
12713066	1.94	2.66	-1.64	0.0487	0.8278	SLITRK6	SLIT and NTRK-like family, member 6	2.68	2.64	2.65	2.92	2.66	1.96	2.6	1.93	1.66	1.94
12773875	3.4	4.12	-1.64	0.0253	0.7755	SP100	SP100 nuclear antigen	4.09	4.16	3.97	4.67	4.2	3.31	3.49	3.11	3.81	3.42
12781155	7.31	8.02	-1.64	0.0302	0.7983	STAT1	signal transducer and activator of transcription 1, 91kDa	8.01	8.02	8.66	7.75	8.03	7.28	7.61	7.33	7.3	7.32
12808712	2.47	3.17	-1.63	0.0026	0.4294	CD226	CD226 molecule	3.18	3.22	3.44	3.11	3.18	2.45	2.48	2.39	2.61	2.48
12822929	3.37	4.07	-1.63	0.0117	0.7288	HTR7	5-hydroxytryptamine (serotonin) receptor 7, adenylate cyclase-coupled	4.06	4.07	3.88	4.45	4.12	3.36	3.6	3.29	3.38	3.42
12841853	2.03	2.73	-1.63	0.0085	0.6656	LOC786372	golgin subfamily A member 6-like protein 22	2.73	2.74	3.12	2.6	2.73	2	2.26	2.07	1.92	2.05
12804571	6.01	6.71	-1.63	0.0038	0.5288	PSMB8	proteasome (prosome, macropain) subunit, beta type, 8	6.68	6.73	7.25	6.69	6.74	5.84	6.1	5.98	6.16	5.96
12725414	5.88	6.59	-1.63	0.043	0.8278	TRIB1	tribbles pseudokinase 1	6.61	6.55	7.19	6.2	6.6	5.78	6.07	5.97	5.68	5.88
12683618	3.01	3.7	-1.62	0.0315	0.8011	CD80	CD80 molecule	3.67	3.72	4.28	3.43	3.71	2.89	3.19	2.74	3.22	3
12713738	2.67	3.36	-1.62	0.0122	0.7318	PPP1R16B	protein phosphatase 1, regulatory subunit 16B	3.37	3.33	3.91	3.14	3.38	2.6	2.75	2.69	2.62	2.69
12838776	2.74	3.44	-1.62	0.0288	0.7961	PTPN22	protein tyrosine phosphatase, non-receptor type 22 (lymphoid)	3.4	3.45	3.85	3.12	3.48	2.67	2.97	2.32	2.74	2.74
12697103	6.22	6.91	-1.62	0.0081	0.6602	ZFP36L1	ZFP36 ring finger protein-like 1	6.91	6.92	7.11	7	6.91	6.13	6.53	5.92	6.33	6.21
12829359	2.63	3.31	-1.61	0.0013	0.3528	CD5	CD5 molecule	3.3	3.33	3.32	3.38	3.3	2.61	2.51	2.7	2.62	2.64
12804810	1.54	2.22	-1.61	0.0084	0.6656	LOC504548	ubiquitin D	2.22	2.22	2.69	2.09	2.23	1.53	1.67	1.64	1.5	1.52
12738652	3.33	4.01	-1.6	0.0238	0.773	CHI3L1; LOC788983	chitinase 3-like 1 (cartilage glycoprotein-39); chitinase-3-like protein 1	3.98	4.06	3.92	4.47	4.05	3.3	3.77	3.14	3.43	3.35
12798904	4.28	4.95	-1.6	0.0085	0.6656	FBLN2	fibulin 2	5.02	4.91	5.41	4.87	5	4.27	4.52	4.34	4.28	4.24
12815052	4.41	5.09	-1.6	0.0129	0.7363	NPTX2	neuronal pentraxin II	5.14	5.11	4.93	5.5	5.06	4.4	4.64	4.34	4.49	4.38
12732706	3.53	4.21	-1.6	0.0263	0.7783	PDE3B	phosphodiesterase 3B, cGMP-inhibited	4.2	4.22	4.62	4.03	4.2	3.39	3.73	3.04	3.72	3.53
12694210	3.28	3.95	-1.6	0.0022	0.4147	PLCB2	phospholipase C, beta 2	3.95	3.96	4.05	4.21	3.96	3.21	3.54	3.28	3.28	3.3
12782411	4.7	5.37	-1.59	0.0345	0.8092	ANKRD44	ankyrin repeat domain 44	5.32	5.37	5.37	5.45	5.37	4.66	4.76	4.16	5.08	4.69
12739466	5.26	5.93	-1.59	0.0226	0.7687	EFHD2	EF-hand domain family, member D2	5.88	5.94	5.92	6.12	5.96	5.13	5.52	4.76	5.43	5.25
12860236	2.03	2.7	-1.59	0.0013	0.3528	GRAP2	GRB2-related adaptor protein 2	2.69	2.71	2.69	2.92	2.71	1.99	1.99	2.03	2.09	2.07
12906595	5	5.67	-1.59	0.0253	0.7755	MIR105A	microRNA mir-105a	5.7	5.64	6.11	5.4	5.67	5.03	4.82	5.24	4.99	4.99
12839187	5.35	6.02	-1.59	0.0236	0.773	MKNK1	MAP kinase interacting serine/threonine kinase 1	6.01	6.03	5.97	6.44	6.07	5.25	5.63	4.93	5.6	5.32
12880946	5.04	5.7	-1.58	0.0011	0.347	ARHGAP26	Rho GTPase activating protein 26	5.66	5.69	5.75	5.94	5.7	4.93	5.12	5	5.09	5.03
12728877	2.97	3.62	-1.58	0.0166	0.7544	DEPDC7	DEP domain containing 7	3.58	3.64	3.61	3.9	3.66	2.86	3.1	2.58	3.26	2.95
12678583	4.04	4.7	-1.58	0.0084	0.6656	ETS2	v-ets avian erythroblastosis virus E26 oncogene homolog 2	4.62	4.59	4.76	4.83	4.71	3.96	4.12	3.93	4.39	4.05
12751114	1.44	2.11	-1.58	0.0274	0.7783	LOC511982	cationic amino acid transporter 3	2.11	2.12	2.4	2.05	2.1	1.49	1.37	1.33	1.93	1.5
12889041	8.68	9.34	-1.58	0.0184	0.7564	PLIN2	perilipin 2	9.41	9.33	9.67	9.26	9.34	8.69	9.08	8.59	8.67	8.75
12830083	3.62	4.28	-1.58	0.0281	0.786	SIPA1	signal-induced proliferation-associated 1	4.25	4.27	4.44	4.35	4.27	3.62	4.15	3.44	3.63	3.7
12722346	5.23	5.89	-1.58	0.0102	0.7131	SLA	Src-like-adaptor	5.83	5.86	6.04	5.95	5.88	5.14	5.46	4.93	5.41	5.22
12762696	4.11	4.76	-1.57	0.0073	0.6497	IFI35	interferon-induced protein 35	4.75	4.78	5.1	4.73	4.78	4.06	4.34	3.92	4.2	4.09
12816708	2.75	3.4	-1.57	0.0011	0.347	LAT	linker for activation of T cells	3.4	3.41	3.51	3.46	3.4	2.71	2.71	2.75	2.84	2.8
12712638	4.29	4.93	-1.56	0.0149	0.7544	GPR183	G protein-coupled receptor 183	4.85	4.94	4.98	5.2	4.91	4.24	4.74	4.19	4.33	4.34
12761205	5.86	6.49	-1.56	0.0338	0.8088	ITGB3	integrin, beta 3 (platelet glycoprotein IIIa, antigen CD61)	6.44	6.53	6.45	6.63	6.5	5.82	6.06	5.44	6.15	5.79
12863358	3.52	4.16	-1.56	0.0405	0.8161	KIAA0930	KIAA0930 ortholog	4.14	4.17	4.06	4.35	4.17	3.45	3.74	2.94	3.74	3.51
12838274	1.77	2.4	-1.56	0.0388	0.8157	LOC513659	guanylate-binding protein 6	2.39	2.41	2.89	2.16	2.42	1.74	1.77	1.72	2.1	1.83
12903657	6.02	6.67	-1.56	0.035	0.8092	MPP1	membrane protein, palmitoylated 1, 55kDa	6.65	6.7	6.61	6.99	6.69	5.92	6.41	5.58	6.17	6
12850318	2.96	3.61	-1.56	0.0386	0.8157	MYO1G	myosin IG	3.59	3.62	3.5	3.77	3.63	2.91	3.36	2.53	2.96	3.02
12881023	2.67	3.31	-1.56	0.0217	0.7687	NLRP3	NLR family, pyrin domain containing 3	3.28	3.33	3.15	3.69	3.39	2.62	2.96	2.42	2.7	2.69
12761964	1.76	2.4	-1.56	0.0245	0.7755	SKAP1	src kinase associated phosphoprotein 1	2.41	2.41	2.71	2.17	2.39	1.77	1.56	2.04	1.66	1.84
12719676	3.92	4.57	-1.56	0.0403	0.8161	SLC17A9	solute carrier family 17 (vesicular nucleotide transporter), member 9	4.53	4.54	4.58	4.76	4.61	3.79	4.06	3.35	4.31	3.89
12769741	2.62	3.26	-1.56	0.0166	0.7544	TM4SF5	transmembrane 4 L six family member 5	3.26	3.27	3.27	3.36	3.24	2.64	3	2.52	2.47	2.66
12900659	3.6	4.24	-1.55	0.0285	0.7918	AIM1	absent in melanoma 1	4.21	4.26	4.73	4	4.23	3.49	3.83	3.35	3.68	3.62
12831908	2.69	3.32	-1.55	0.0095	0.7048	LOC617011	olfactory receptor 8A1	3.31	3.28	3.4	3.6	3.33	2.65	2.83	2.42	2.98	2.63
12783871	3.92	4.55	-1.54	0.0217	0.7687	AP1S3	adaptor-related protein complex 1, sigma 3 subunit	4.55	4.55	4.58	4.63	4.55	3.94	3.79	3.81	4.34	3.98
12876682	4.33	4.95	-1.54	0.0011	0.347	ARHGAP26	Rho GTPase activating protein 26	4.92	4.94	5.11	5.04	4.95	4.26	4.37	4.3	4.4	4.32
12862103	4.86	5.48	-1.54	0.0297	0.7983	ELK3	ELK3, ETS-domain protein (SRF accessory protein 2)	5.47	5.46	5.63	5.57	5.49	4.72	5.27	4.47	4.97	4.88
12722176	6.01	6.63	-1.54	0.0095	0.7048	FAM49B	family with sequence similarity 49, member B	6.62	6.63	6.62	6.93	6.64	5.93	6.24	5.79	6.15	5.97
12877487	5.76	6.38	-1.54	0.048	0.8278	GM2A	GM2 ganglioside activator	6.38	6.44	6.27	6.64	6.39	5.69	6.16	5.23	5.8	5.77
12693029	2.99	3.61	-1.54	0.0364	0.8146	LOC100296565; TCRA	T-cell receptor alpha chain V region CTL-F3; T cell receptor, alpha	3.59	3.63	4.2	3.3	3.62	2.91	3.09	3.1	2.8	3
12779972	2.62	3.25	-1.54	0.0205	0.7687	MIR375	microRNA mir-375	3.27	3.22	3.23	3.34	3.24	2.62	2.21	2.91	2.66	2.58
12852020	6.2	6.83	-1.54	0.0045	0.5614	SKAP2	src kinase associated phosphoprotein 2	6.79	6.83	6.87	7.1	6.83	6.12	6.45	6.13	6.28	6.2
12875578	5.89	6.52	-1.54	0.0016	0.3718	TLR1	toll-like receptor 1	6.47	6.46	6.58	6.56	6.52	5.9	5.96	5.82	5.89	5.89
12760963	6.62	7.23	-1.53	0.0343	0.8092	CCL3	chemokine (C-C motif) ligand 3	7.12	7.15	7.42	7.24	7.26	6.48	6.77	6.27	7.02	6.62
12776406	9.61	10.22	-1.53	0.0495	0.8278	IFI6	interferon, alpha-inducible protein 6	10.19	10.23	11.17	9.97	10.29	9.44	9.82	9.78	9.57	9.52
12853822	4.82	5.43	-1.53	0.0117	0.7288	NFE2L3	nuclear factor, erythroid 2-like 3	5.47	5.41	5.72	5.42	5.44	4.79	5.16	4.84	4.79	4.86
12724574	3.87	4.47	-1.52	0.0469	0.8278	DENND3	DENN/MADD domain containing 3	4.49	4.46	4.81	4.3	4.48	3.87	4.29	3.69	3.88	3.94
12888885	3.75	4.35	-1.52	0.0098	0.7048	GCNT1	glucosaminyl (N-acetyl) transferase 1, core 2	4.32	4.35	4.3	4.75	4.43	3.68	3.93	3.55	3.87	3.72
12788686	6.48	7.09	-1.52	0.0384	0.8157	HHIPL1	HHIP-like 1	7.11	7.1	6.78	7.34	7.05	6.36	6.61	5.94	6.51	6.47
12883202	3.14	3.75	-1.52	0.0156	0.7544	ICAM3	intercellular adhesion molecule 3	3.73	3.76	3.97	3.64	3.76	3.12	2.88	3.39	3.14	3.18
12855458	2.94	3.54	-1.52	0.046	0.8278	IGF2BP3	insulin-like growth factor 2 mRNA binding protein 3	3.54	3.56	3.55	3.92	3.52	2.83	3.27	2.46	3.28	2.88
12879818	2.31	2.91	-1.52	0.0417	0.8227	IL12RB1	interleukin 12 receptor, beta 1	2.91	2.9	3.37	2.52	2.92	2.31	2.2	2.31	2.35	2.3
12901502	3.65	4.25	-1.52	0.0077	0.6538	MB21D1	Mab-21 domain containing 1	4.17	4.24	4.45	4.31	4.18	3.64	3.97	3.65	3.73	3.65
12886016	5.17	5.77	-1.52	0.027	0.7783	MFSD12	major facilitator superfamily domain containing 12	5.77	5.78	5.57	6.05	5.78	5.04	5.31	4.67	5.23	5.13
12875758	5.42	6.02	-1.52	0.0113	0.7256	NFKB1	nuclear factor of kappa light polypeptide gene enhancer in B-cells 1	6.01	6.04	6.21	6	6.03	5.41	5.71	5.29	5.43	5.48
12811954	3.08	3.69	-1.52	0.0044	0.5614	PAQR4	progestin and adipoQ receptor family member IV	3.68	3.68	3.6	3.82	3.69	3.08	3.01	3.02	3.19	3.1
12895201	6.16	6.76	-1.52	0.0251	0.7755	SCARA3	scavenger receptor class A, member 3	6.75	6.8	6.46	7.02	6.74	6.13	6.22	5.94	6.22	6.15
12804508	4.56	5.16	-1.52	0.0259	0.7775	TAP2	transporter 2, ATP-binding cassette, sub-family B (MDR/TAP)	5.16	5.16	5.23	5.25	5.16	4.52	4.75	4.09	4.78	4.54
12821748	2.28	2.87	-1.51	0.007	0.6497	CH25H	cholesterol 25-hydroxylase	2.87	2.83	3.08	2.88	2.87	2.25	2.32	2.53	2.21	2.3
12842594	4.72	5.31	-1.51	0.0494	0.8278	CSF1	colony stimulating factor 1 (macrophage)	5.32	5.29	5.83	5.16	5.44	4.62	4.88	4.32	5.09	4.7
12750708	2.45	3.05	-1.51	0.0268	0.7783	GPR114	G protein-coupled receptor 114	3.05	3.06	3.38	2.82	3.03	2.47	2.33	2.71	2.35	2.48
12686108	6.54	7.13	-1.51	0.0438	0.8278	OSBPL11	oxysterol binding protein-like 11	7.11	7.13	6.98	7.59	7.16	6.43	6.83	6.17	6.76	6.5
12847260	3.83	4.42	-1.51	0.0433	0.8278	PDCD1	programmed cell death 1	4.42	4.42	4.16	4.79	4.42	3.84	3.51	3.83	4.1	3.83
12755826	7.17	7.76	-1.51	0.0262	0.7783	PSMB10	proteasome (prosome, macropain) subunit, beta type, 10	7.77	7.81	8.21	7.67	7.76	7.07	7.31	6.88	7.46	7.14
12790962	3.31	3.91	-1.51	0.0082	0.6617	RIN3; LOC101909289	Ras and Rab interactor 3; uncharacterized LOC101909289	3.9	3.91	3.78	4.13	3.91	3.3	3.46	3.29	3.2	3.36
12805908	3.3	3.89	-1.51	0.0224	0.7687	RNF144B	ring finger protein 144B	3.9	3.88	4.07	3.77	3.89	3.21	3.33	2.8	3.47	3.28
12908150	3.58	4.17	-1.51	0.0429	0.8278	SLC38A5	solute carrier family 38, member 5	4.17	4.16	4.02	4.39	4.18	3.6	3.99	3.47	3.38	3.62
12751817	2.95	3.54	-1.51	0.0152	0.7544	TMEM150B	transmembrane protein 150B	3.55	3.54	3.75	3.53	3.56	2.89	3.01	2.62	3.21	2.93
12701150	3.12	3.71	-1.5	0.0454	0.8278	KCNT1	potassium channel, subfamily T, member 1	3.69	3.75	3.4	4.26	3.68	3.06	3.29	2.93	3.2	3.1
12789671	4.85	4.26	1.5	0.0274	0.7783	GEMIN2	gem (nuclear organelle) associated protein 2	4.27	4.26	4.23	4.31	4.26	4.82	4.5	5.06	5.02	4.83
12828107	7.03	6.44	1.51	0.0425	0.8278	ARV1	ARV1 homolog (S. cerevisiae)	6.44	6.45	5.85	6.72	6.44	7.07	6.86	7	7.03	7.03
12705093	3.99	3.39	1.51	0.0075	0.6497	EHD3	EH-domain containing 3	3.45	3.41	3.35	3.19	3.4	3.99	3.97	4.07	3.69	3.99
12899474	5.28	4.68	1.51	0.0202	0.7687	HINT3	histidine triad nucleotide binding protein 3	4.68	4.7	4.58	4.7	4.67	5.31	5.03	5.68	5.23	5.29
12833929	2.26	1.67	1.51	0.0137	0.7505	LOC518027	RING finger protein 113A	1.67	1.64	1.7	1.63	1.69	2.3	2.21	2.13	2.67	2.32
12722739	2.31	1.71	1.51	0.0115	0.7256	LOC522769	N(6)-adenine-specific DNA methyltransferase 2	1.77	1.76	1.57	1.66	1.72	2.33	2.05	2.23	2.59	2.33
12765494	2.56	1.96	1.51	0.0251	0.7755	LOC616574	phosphatidylcholine transfer protein	1.96	1.96	1.91	1.93	1.96	2.6	2.33	2.96	2.41	2.58
12866116	5.22	4.62	1.51	0.0028	0.4512	MYL6B	myosin, light chain 6B, alkali, smooth muscle and non-muscle	4.65	4.66	4.53	4.58	4.63	5.22	5.23	5.24	5.08	5.18
12910658	6.47	5.87	1.51	0.0053	0.5967	NUDT11	nudix (nucleoside diphosphate linked moiety X)-type motif 11	5.91	5.87	5.86	5.78	5.87	6.46	6.63	6.27	6.54	6.42
12800444	4.19	3.6	1.51	0.0227	0.7687	SEC22C	SEC22 vesicle trafficking protein homolog C (S. cerevisiae)	3.59	3.58	3.61	3.33	3.6	4.2	3.82	4.44	4.14	4.2
12853791	3.12	2.53	1.51	0.02	0.7687	TCAF2	TRPM8 channel-associated factor 2	2.54	2.52	2.47	2.67	2.54	3.08	2.87	3.34	3.22	3.1
12770490	6.93	6.34	1.51	0.046	0.8278	TMEM101; LOC100849710	transmembrane protein 101; transmembrane protein 101-like	6.34	6.34	6.07	6.39	6.33	6.97	6.54	7.39	6.8	6.96
12728318	4.01	3.42	1.51	0.0422	0.8268	TMEM136	transmembrane protein 136	3.38	3.42	3.44	3.17	3.43	4.04	3.55	4.41	4	3.99
12725181	6.04	5.44	1.51	0.03	0.7983	ZNF704	zinc finger protein 704	5.4	5.44	5.48	5.19	5.45	6.09	5.82	6.49	5.81	6.05
12699389	5.42	4.81	1.52	0.0206	0.7687	APLF	aprataxin and PNKP like factor	4.79	4.81	5.07	4.62	4.85	5.44	5.38	5.89	5.4	5.45
12712565	6.95	6.35	1.52	0.0372	0.8157	DACH1	dachshund family transcription factor 1	6.34	6.36	6.52	5.88	6.34	7.03	6.67	7.27	6.79	6.99
12753012	4.96	4.36	1.52	0.0124	0.7328	DEDD2	death effector domain containing 2	4.37	4.34	4.44	4.21	4.36	4.98	4.83	5.29	4.87	4.99
12760037	2.7	2.09	1.52	0.0441	0.8278	LOC788928; LOC101907390	zinc finger protein 271; zinc finger protein 420-like	2.11	2.07	2.21	1.7	2.08	2.66	2.21	2.77	2.77	2.64
12861001	4.49	3.89	1.52	0.0498	0.8278	SOX5	SRY (sex determining region Y)-box 5	3.88	3.89	3.73	3.91	3.89	4.46	3.96	4.66	4.74	4.46
12704370	5.33	4.72	1.52	0.0105	0.7146	ZC3H6	zinc finger CCCH-type containing 6	4.74	4.72	4.69	4.58	4.75	5.35	5.02	5.32	5.47	5.27
12741323	4.61	3.99	1.53	0.0156	0.7544	ACBD6	acyl-CoA binding domain containing 6	4.01	4	3.96	3.92	4	4.55	4.69	4.68	4.25	4.59
12849348	9.44	8.82	1.53	0.0146	0.7544	TMEM176A	transmembrane protein 176A	8.87	8.81	8.8	8.73	8.84	9.42	9.61	9.09	9.57	9.41
12898500	4.95	4.33	1.54	0.0444	0.8278	EPHA7	EPH receptor A7	4.33	4.28	4.51	3.59	4.35	5.01	4.66	4.69	5.04	4.96
12891722	9.2	8.58	1.54	0.0078	0.6584	GNG10	guanine nucleotide binding protein (G protein), gamma 10	8.58	8.59	8.57	8.43	8.63	9.23	8.92	9.19	9.29	9.15
12706887	6.87	6.24	1.54	0.0138	0.7505	SPR	sepiapterin reductase (7,8-dihydrobiopterin:NADP+ oxidoreductase)	6.26	6.28	6.21	6.2	6.25	6.95	6.65	7.26	6.82	6.9
12896966	6.32	5.7	1.54	0.0131	0.7422	TSPYL4	TSPY-like 4	5.7	5.69	5.72	5.58	5.69	6.34	6.08	6.67	6.29	6.32
12694189	7.2	6.58	1.54	0.0371	0.8157	VIPAS39	VPS33B interacting protein, apical-basolateral polarity regulator, spe-39 homolog	6.58	6.58	6.67	6.41	6.57	7.23	6.96	7.71	7.03	7.24
12786883	4.19	3.56	1.55	0.0065	0.6435	GHR	growth hormone receptor	3.59	3.61	3.51	3.47	3.57	4.24	3.96	4.12	4.38	4.19
12910562	8.03	7.4	1.55	0.0097	0.7048	LOC785008	ribosomal protein S26 pseudogene	7.37	7.42	7.17	7.45	7.38	8.02	8.12	8.14	7.74	8.01
12773566	4.04	3.41	1.55	0.0346	0.8092	LOC788196	keratin associated protein 4-1	3.41	3.41	3.33	3.28	3.44	3.98	4.18	3.51	4.08	3.98
12778337	2.24	1.61	1.55	0.0485	0.8278	PLCL1	phospholipase C-like 1	1.6	1.59	1.63	1.57	1.63	2.18	2.51	1.74	2.39	2.21
12836363	5.85	5.22	1.55	0.0217	0.7687	THBS3	thrombospondin 3	5.22	5.23	5.14	4.96	5.26	5.87	5.34	5.83	5.93	5.8
12702416	3.8	3.16	1.56	0.0051	0.5939	DAB2IP	DAB2 interacting protein	3.16	3.17	3.22	2.9	3.14	3.84	3.71	3.95	3.67	3.82
12699298	5.19	4.56	1.56	0.0232	0.7715	DYNC2LI1	dynein, cytoplasmic 2, light intermediate chain 1	4.56	4.57	4.42	4.52	4.56	5.27	4.86	5.63	5.11	5.22
12901472	5.01	4.36	1.57	0.0326	0.8064	FAM229B	family with sequence similarity 229, member B	4.37	4.37	4.65	4.01	4.32	4.96	4.74	5.06	5.25	5
12908984	2.35	1.7	1.57	0.0043	0.5602	LOC526966	melanoma-associated antigen B2	1.7	1.68	1.76	1.69	1.72	2.32	2.2	2.48	2.47	2.32
12713068	2.66	2.01	1.57	0.012	0.7288	LOC781157; HTATSF1	HIV-1 Tat specific factor 1 pseudogene; HIV-1 Tat specific factor 1	2.07	2.02	1.99	2	2.01	2.71	2.52	2.63	3.16	2.72
12840146	3.11	2.46	1.57	0.0014	0.3538	WDR78	WD repeat domain 78	2.45	2.46	2.29	2.35	2.46	3.11	3.1	3.01	2.97	3.11
12905452	4.27	3.61	1.58	0.0052	0.5939	DDX26B	DEAD/H (Asp-Glu-Ala-Asp/His) box polypeptide 26B	3.65	3.65	3.42	3.49	3.73	4.4	3.96	4.16	4.42	4.29
12690056	6.41	5.74	1.58	0.0353	0.8092	F2R	coagulation factor II (thrombin) receptor	5.74	5.74	5.58	5.62	5.76	6.45	5.87	6.82	6.35	6.41
12760624	2.88	2.22	1.58	0.0047	0.5742	HOXB6	homeobox B6	2.22	2.25	2.12	2.29	2.19	2.86	2.69	3.02	2.93	2.87
12800001	4.93	4.27	1.58	0.0021	0.399	P4HTM	prolyl 4-hydroxylase, transmembrane (endoplasmic reticulum)	4.27	4.28	4.25	4	4.26	4.98	4.82	5.02	4.85	4.95
12838464	9	8.35	1.58	0.0231	0.7715	RAB13	RAB13, member RAS oncogene family	8.35	8.34	8.34	8.19	8.38	9.03	8.56	9.25	9.01	8.98
12907389	3.05	2.38	1.58	0.0446	0.8278	TCEANC; LOC101908648	transcription elongation factor A (SII) N-terminal and central domain containing; uncharacterized LOC101908648	2.45	2.38	2.34	2.28	2.47	3.08	2.94	3.57	2.6	3.09
12814558	6.39	5.73	1.58	0.0247	0.7755	YPEL3	yippee-like 3 (Drosophila)	5.74	5.72	5.73	5.67	5.73	6.44	6.12	6.93	6.31	6.47
12803821	4.25	3.59	1.58	0.0179	0.7564	ZSCAN12	zinc finger and SCAN domain containing 12	3.57	3.59	3.66	3.43	3.59	4.3	4.11	4.81	4.13	4.28
12871619	5.67	5	1.59	0.0094	0.7048	NSUN7	NOP2/Sun domain family, member 7	4.99	5.07	5.13	4.85	4.97	5.67	5.65	6.09	5.55	5.69
12868280	7.29	6.62	1.59	0.0375	0.8157	SSPN	sarcospan	6.63	6.62	6.66	6.33	6.59	7.36	6.95	7.84	7.06	7.33
12854099	7.24	6.56	1.6	0.0256	0.7761	ASNS	asparagine synthetase (glutamine-hydrolyzing)	6.59	6.55	6.27	6.72	6.56	7.26	7.02	7.66	7.05	7.29
12860710	2.74	2.06	1.6	0.0232	0.7715	LOC530773	germinal histone H4-like	2.04	2.03	2.18	1.82	2.1	2.75	2.43	3.17	2.68	2.85
12903432	4.9	4.22	1.6	0.0154	0.7544	TCEAL1	transcription elongation factor A (SII)-like 1	4.22	4.23	4.17	4.09	4.22	4.96	4.58	5.31	4.81	4.93
12737300	8.1	7.41	1.61	0.038	0.8157	CNIH3	cornichon family AMPA receptor auxiliary protein 3	7.4	7.44	7.23	7.36	7.47	8.19	7.78	8.67	7.79	8.13
12759325	2.16	1.47	1.61	0.0016	0.3718	LOC616720; LOC100337403; LOC785408	putative protein ZNF720; zinc finger protein 271-like; zinc finger protein 271	1.5	1.47	1.47	1.45	1.57	2.16	2.05	2.26	2.2	2.11
12681711	5.17	4.48	1.61	0.0117	0.7288	RBP1	retinol binding protein 1, cellular	4.51	4.49	4.47	4.41	4.47	5.13	4.82	5.4	5.18	5.19
12702928	5.23	4.54	1.62	0.0473	0.8278	AIF1L	allograft inflammatory factor 1-like	4.56	4.51	4.8	4.19	4.55	5.11	5.29	5.49	4.78	5.22
12741770	3.27	2.57	1.62	0.0051	0.5939	DGCR8; MIR1306	DGCR8 microprocessor complex subunit; microRNA mir-1306	2.54	2.58	2.78	2.32	2.59	3.24	3.25	3.36	3.29	3.27
12905888	5.58	4.89	1.62	0.0066	0.6435	HDHD1	haloacid dehalogenase-like hydrolase domain containing 1	4.89	4.89	4.58	5.05	4.9	5.59	5.57	5.66	5.44	5.59
12816534	5.74	5.05	1.62	0.0234	0.773	STYXL1	serine/threonine/tyrosine interacting-like 1	5.04	5.06	4.51	5.37	5.04	5.81	5.73	5.62	5.84	5.7
12740649	4.83	4.14	1.62	0.0114	0.7256	VASH2	vasohibin 2	4.14	4.14	4.3	3.88	4.13	4.77	4.57	4.95	4.83	4.84
12743060	4.65	3.96	1.62	0.0227	0.7687	VSIG10; LOC104968670	V-set and immunoglobulin domain containing 10; V-set and immunoglobulin domain-containing protein 10-like	3.97	3.95	3.95	3.89	3.98	4.62	4.19	4.87	4.79	4.62
12905266	5.63	4.92	1.63	0.0016	0.3718	ARHGEF9	Cdc42 guanine nucleotide exchange factor (GEF) 9	4.92	4.94	4.84	4.77	4.94	5.69	5.42	5.72	5.62	5.6
12733529	6.32	5.61	1.63	0.0435	0.8278	C15H11orf71	chromosome 15 open reading frame, human C11orf71	5.6	5.62	5.59	5.48	5.67	6.3	5.72	6.63	6.37	6.28
12828800	4.96	4.26	1.63	0.027	0.7783	FAM13C	family with sequence similarity 13, member C	4.28	4.26	4.43	3.87	4.24	4.99	4.56	5.26	4.95	4.95
12703820	8.94	8.24	1.63	0.0431	0.8278	FSHR; LOC783409	follicle stimulating hormone receptor; follicle stimulating hormone receptor pseudogene	8.23	8.22	7.82	8.41	8.25	8.92	9.03	8.4	8.99	8.81
12907533	3.74	3.04	1.63	0.0184	0.7564	SPIN2	spindlin family, member 2	3.04	3.05	3.03	2.96	3.04	3.81	3.46	4.3	3.7	3.8
12890468	2.91	2.2	1.64	0.0197	0.7671	LOC517108	interferon alpha-2	2.21	2.19	1.94	2.3	2.2	2.91	2.84	2.5	3.13	2.91
12793338	8.29	7.56	1.65	0.0463	0.8278	IFI27L2	interferon, alpha-inducible protein 27-like 2	7.56	7.51	7.18	7.63	7.56	8.31	8.26	8.71	7.67	8.29
12723002	3.51	2.79	1.65	0.0144	0.7505	PI15	peptidase inhibitor 15	2.81	2.81	2.66	2.57	2.87	3.54	3.23	3.91	3.2	3.67
12723184	4.44	3.71	1.65	0.0071	0.6497	SULF1	sulfatase 1	3.74	3.68	3.76	3.43	3.69	4.43	4.42	4.15	4.72	4.46
12691248	2.32	1.59	1.66	0.0113	0.7256	CRHBP	corticotropin releasing hormone binding protein	1.58	1.61	1.44	1.51	1.61	2.39	2.1	2.72	2.07	2.34
12834584	3.45	2.72	1.66	0.0497	0.8278	NAALAD2	N-acetylated alpha-linked acidic dipeptidase 2	2.73	2.81	2.49	2.72	2.72	3.47	3.47	2.81	3.94	3.4
12691113	4.29	3.55	1.67	0.0217	0.7687	DACT1	dishevelled-binding antagonist of beta-catenin 1	3.53	3.49	3.71	2.95	3.58	4.37	3.96	4.54	4.11	4.35
12811895	3.99	3.25	1.67	0.0211	0.7687	IQCK	IQ motif containing K	3.23	3.28	2.73	3.42	3.24	3.97	3.6	4.14	3.9	3.98
12876521	3.43	2.69	1.67	0.0224	0.7687	MIR2456	microRNA mir-2456	2.71	2.6	2.89	2.22	2.67	3.45	3.05	3.4	3.67	3.44
12747295	2.29	1.55	1.67	0.0033	0.4923	POU4F2	POU class 4 homeobox 2	1.53	1.56	1.47	1.69	1.55	2.29	2.36	2.17	2.54	2.27
12803975	6.08	5.34	1.67	0.011	0.7237	ZFP57	ZFP57 zinc finger protein	5.34	5.35	5.54	5.03	5.33	6.11	5.89	6.41	6.05	6.1
12774318	5.08	4.33	1.68	0.0259	0.7775	DES	desmin	4.36	4.13	4.51	3.47	4.34	5.11	4.81	4.85	5.47	5.19
12892005	4.31	3.56	1.68	0.0016	0.3718	NUDT2	nudix (nucleoside diphosphate linked moiety X)-type motif 2	3.56	3.58	3.5	3.53	3.58	4.32	4.22	4.49	4.21	4.32
12878044	7.44	6.68	1.69	0.0467	0.8278	CIRBP	cold inducible RNA binding protein	6.7	6.69	6.6	6.66	6.68	7.5	7.04	8.18	7.23	7.5
12765856	4.88	4.12	1.69	0.0144	0.7505	LOC781977	secreted and transmembrane 1-like	4.09	4.16	4.56	3.94	4.16	4.87	5.17	4.85	4.97	4.88
12711480	4.23	3.46	1.7	0.0128	0.7363	DHRS12	dehydrogenase/reductase (SDR family) member 12	3.47	3.46	3.3	3.45	3.47	4.2	3.76	4.25	4.38	4.18
12818749	4.05	3.28	1.7	0.024	0.7743	SFR1	SWI5-dependent recombination repair 1	3.25	3.31	2.99	3.45	3.25	4.11	3.79	4.66	3.92	4.09
12862577	7.38	6.61	1.71	0.0139	0.7505	H1F0	H1 histone family, member 0	6.6	6.63	6.52	6.6	6.63	7.43	7.09	7.86	7.25	7.42
12784307	5.17	4.39	1.72	0.0197	0.7671	GULP1	GULP, engulfment adaptor PTB domain containing 1	4.37	4.3	4.44	3.92	4.44	5.2	4.61	5.33	5.13	5.13
12841874	3.07	2.29	1.72	0.0125	0.7328	LOC101904240; LOC101906913	putative ankyrin repeat domain-containing protein 19; ankyrin repeat domain-containing protein 26 pseudogene	2.27	2.31	1.98	2.37	2.29	3.1	3.54	2.75	3.02	3.09
12812748	5.12	4.34	1.72	0.0386	0.8157	TGFB1I1	transforming growth factor beta 1 induced transcript 1	4.34	4.3	4.42	3.99	4.34	5.16	4.71	5.79	4.87	5.22
12857775	5.79	4.99	1.74	0.0209	0.7687	APOBEC3B	apolipoprotein B mRNA editing enzyme, catalytic polypeptide-like 3B	4.99	4.98	5.23	4.66	4.98	5.77	5.37	5.97	5.99	5.75
12802666	3.79	2.98	1.75	0.0038	0.5272	LOC531747	adenylate cyclase type 10	2.98	2.98	2.9	2.84	2.99	3.79	3.72	3.97	3.44	3.78
12852081	6.46	5.63	1.77	0.0237	0.773	CPED1; LOC104972743	cadherin-like and PC-esterase domain containing 1; uncharacterized LOC104972743	5.6	5.62	6.1	5.24	5.68	6.47	6.3	6.98	6.57	6.46
12746367	5.84	5.01	1.78	0.0059	0.6315	PIK3IP1	phosphoinositide-3-kinase interacting protein 1	5.05	5.06	4.98	4.92	5.01	5.78	5.43	5.98	5.87	5.8
12871557	5.74	4.89	1.8	0.0295	0.7983	SOD3	superoxide dismutase 3, extracellular	4.94	4.9	5.28	4.24	4.83	5.76	5.47	6.1	5.64	5.79
12759161	4.28	3.41	1.83	0.005	0.5925	B3GNT9	UDP-GlcNAc:betaGal beta-1,3-N-acetylglucosaminyltransferase 9	3.43	3.4	3.21	3.29	3.42	4.35	4.02	4.64	4	4.35
12724359	3.25	2.36	1.85	0.0159	0.7544	HEY1	hes-related family bHLH transcription factor with YRPW motif 1	2.35	2.37	2.67	1.88	2.36	3.3	3.64	2.99	3.16	3.27
12684439	5.27	4.38	1.85	0.0005	0.2209	NUDT16	nudix (nucleoside diphosphate linked moiety X)-type motif 16	4.44	4.42	4.3	4.38	4.35	5.28	5.12	5.34	5.27	5.25
12843233	3.72	2.82	1.87	0.0191	0.7634	AMY2B	amylase, alpha 2B (pancreatic)	2.82	2.83	3.12	2.55	2.8	3.72	3.4	4.33	3.75	3.68
12900957	4.75	3.85	1.87	0.0195	0.7661	TPD52L1	tumor protein D52-like 1	3.88	3.85	3.46	4.34	3.8	4.78	4.6	5.22	4.82	4.67
12904224	4.15	3.24	1.88	0.0132	0.7422	NUP62CL	nucleoporin 62kDa C-terminal like	3.19	3.26	3.01	3.24	3.26	4.24	3.81	4.79	3.98	4.19
12833525	4.68	3.77	1.89	0.002	0.3924	FEZ1	fasciculation and elongation protein zeta 1 (zygin I)	3.8	3.81	3.37	3.74	3.72	4.71	4.87	4.37	4.59	4.72
12901117	6.34	5.42	1.9	0.0099	0.7074	HEY2	hes-related family bHLH transcription factor with YRPW motif 2	5.39	5.4	4.84	5.53	5.43	6.39	5.84	6.29	6.4	6.31
12756039	8.58	7.66	1.9	0.0035	0.5007	MT1A	metallothionein-1A	7.67	7.64	7.43	7.67	7.65	8.53	8.2	8.8	8.61	8.58
12772121	3.98	3.05	1.9	0.0318	0.8016	NOG	noggin	3.06	3.06	3.23	2.9	3.04	4.07	3.67	5.03	3.91	4.12
12786931	7.83	6.88	1.93	0.016	0.7544	NPR3	natriuretic peptide receptor 3	6.86	6.84	7.02	6.77	6.94	7.84	7.32	7.82	8.16	7.71
12688491	4.62	3.66	1.96	0.0052	0.5939	C10H14orf93	chromosome 10 open reading frame, human C14orf93	3.63	3.66	3.28	3.88	3.68	4.7	4.42	4.93	4.52	4.63
12720176	5.21	4.23	1.97	0.0211	0.7687	FLRT3	fibronectin leucine rich transmembrane protein 3	4.3	4.25	4.19	4.12	4.25	5.21	4.58	5.73	5.21	5.2
12906463	5.85	4.87	1.97	0.0408	0.8161	TMEM257	transmembrane protein 257	4.84	4.88	5.31	4.22	4.88	5.82	5.29	6.27	5.9	5.82
12809127	4.13	3.12	2	0.0468	0.8278	TTR	transthyretin	3.07	3.14	2.7	3.16	3.12	4.11	4.87	3.28	4.03	4.25
12782069	6.87	5.85	2.03	0.0366	0.8147	NOSTRIN	nitric oxide synthase trafficking	5.85	5.81	6.01	5.36	5.86	6.89	6.08	7.37	6.83	6.87
12907161	3.02	1.99	2.05	0.0381	0.8157	AKAP4	A kinase (PRKA) anchor protein 4	2	1.98	1.99	1.94	2.06	2.99	2.24	3.12	3.66	2.96
12733686	4.7	3.66	2.06	0.0216	0.7687	C15H11orf70	chromosome 15 open reading frame, human C11orf70	3.69	3.81	3.43	3.47	3.78	4.83	3.98	4.48	5.28	4.7
12757189	6.22	5.16	2.08	0.04	0.8161	CALB2	calbindin 2	5.19	5.27	4.96	4.99	5.31	6.38	5.7	7.05	5.63	6.32
12769274	6.22	5.16	2.08	0.0002	0.1534	TMEM107	transmembrane protein 107	5.17	5.16	5.01	4.9	5.15	6.24	5.97	6.23	6.15	6.22
12908876	4.91	3.84	2.1	0.0246	0.7755	MAGEE2	melanoma antigen family E, 2	3.84	3.86	3.46	3.99	3.82	4.83	4.98	5.32	4.15	4.82
12852316	7.17	6.04	2.18	0.0398	0.8161	LRRC17	leucine rich repeat containing 17	6.06	6.06	6.66	5.36	6.01	7.05	6.67	7.5	7.17	7.16
12824843	9.49	8.29	2.31	0.0385	0.8157	ANGPT2	angiopoietin 2	8.3	8.31	8.71	7.82	8.26	9.62	9.01	10.71	9.38	9.72
12834667	6.33	5.1	2.35	0.0356	0.8092	PRSS23	protease, serine, 23	5.07	5.04	5.13	4.23	5.19	6.32	5.13	6.57	6.17	6.31
12759042	6.94	5.52	2.67	0.0095	0.7048	MT1E	metallothionein 1E	5.51	5.52	4.55	5.97	5.54	6.96	6.9	6.54	7.03	6.93
12855376	6.29	4.65	3.11	0.0362	0.8137	GRM8	glutamate receptor, metabotropic 8	4.65	4.72	5.25	3.38	4.57	6.42	5.66	7.24	5.67	6.45
12734709	8.58	6.2	5.23	0.0298	0.7983	XCL1	chemokine (C motif) ligand 1	6.19	6.2	5.77	5.51	6.2	8.15	8.91	6.2	8.85	8.46
12802789	7.54	4.72	7.04	4.64e-05	0.081	BOLA	non-classical MHC class I antigen	4.84	4.9	4.71	4.51	4.63	7.47	6.96	7.85	7.6	7.54

## Sheet: S2
Table S2: Overview of gene expression of classical and non-classical MHC antigens in the 20% (H1-H5) vs 10% (L1-L5) feeding group
ID	20 Avg (log2)	10 Avg (log2)	Fold Change	P-val	FDR P-val	Gene Symbol	Description	L1_18763 Signal	L2_18906 Signal	L3_67761 Signal	L4_30911 Signal	L5_36066 Signal	H1_36163 Signal	H2_67759 Signal	H3_36051 Signal	H4_36265 Signal	H5_67748 Signal
12843959	3.15	3.23	-1.05	0.6377	0.9522	BOLA1	bolA family member 1	3.26	3.21	3.39	3.1	3.23	3.16	3.39	2.92	3.15	3.14
12813925	7.13	7.1	1.02	0.9445	0.9951	BOLA2B	bolA family member 2B	7.11	7.11	6.98	7.23	7.09	7.11	7.29	6.84	7.22	7.11
12702578	5.63	5.61	1.02	0.9758	0.9976	BOLA3	bolA family member 3	5.62	5.6	5.35	5.67	5.61	5.59	5.84	4.77	5.89	5.56
12801202	6.9	8.59	-3.22	0.002	0.3924	LOC101903005; BOLA-DRB3	DLA class II histocompatibility antigen, DR-1 beta chain-like; major histocompatibility complex, class II, DRB3	8.6	8.65	9.4	8.2	8.52	6.78	7.16	6.72	6.93	6.94
12806178	3.12	3.19	-1.04	0.9331	0.993	MIC1; MIC2	major histocompatibility class I related protein; CD99 molecule	3.16	3.22	3.19	2.98	3.18	3.14	3.1	2.62	3.46	3.12
12801783	6.66	7.69	-2.04	0.0001	0.1284	LOC512672	major histocompatibility complex, class I	7.6	7.65	7.76	8.02	7.71	6.48	6.7	6.7	6.66	6.58
12802801	5.11	5.14	-1.02	0.9895	0.9992	BoLA; BOLA-A	major histocompatibility complex, class I, A	5.15	5.12	5.69	4.63	5.15	5.12	5.01	4.99	5.47	5.15
12803598	4.95	5.32	-1.29	0.5663	0.9407	LOC616942	major histocompatibility complex, class I, A-like	5.33	5.27	6.56	4.34	5.34	4.92	5.44	5.07	4.69	4.94
12801182	2.31	3.57	-2.39	0.0103	0.7131	BOLA-DMA	major histocompatibility complex, class II, DM alpha	3.57	3.6	4.41	3.08	3.54	2.22	2.33	2.51	2.17	2.34
12804619	4.21	5.55	-2.53	0.0035	0.506	BOLA-DMB	major histocompatibility complex, class II, DM beta	5.56	5.62	6.22	5.42	5.54	4.12	4.73	3.91	4.29	4.25
12805971	3.65	5.02	-2.59	0.0019	0.3796	BOLA-DOA	major histocompatibility complex, class II, DO alpha	5.02	5.13	5.67	4.77	5.04	3.56	3.91	3.66	3.46	3.73
12804627	2.79	4.02	-2.35	0.0001	0.1284	BOLA-DOB	major histocompatibility complex, class II, DO beta	3.99	4.02	4.24	4.11	4.02	2.72	3.01	2.67	2.82	2.8
12804650	2.87	2.53	1.26	0.4453	0.9202	BOLA-DQA2; LOC100849881	major histocompatibility complex, class II, DQ alpha 2; SLA class II histocompatibility antigen, DQ haplotype D alpha chain-like	2.52	2.56	3.16	1.84	2.51	2.83	2.53	2.9	3.05	2.84
12804634	1.63	1.72	-1.06	0.3383	0.9031	BOLA-DQA5; BOLA-DQA1	major histocompatibility complex, class II, DQ alpha 5; major histocompatibility complex, class II, DQ alpha, type 1	1.71	1.72	1.79	1.74	1.72	1.59	1.65	1.64	1.64	1.62
12801188	3.15	3.13	1.01	0.9821	0.9981	BOLA-DQB	major histocompatibility complex, class II, DQ beta	3.13	3.14	3.26	3.03	3.13	3.12	3.32	3.15	2.96	3.16
12805014	8.49	10.05	-2.95	0.0021	0.399	BOLA-DRA	major histocompatibility complex, class II, DR alpha	10.07	10.14	10.71	9.82	9.99	8.5	9.02	8.48	8.47	8.67
12801195	2.48	2.74	-1.2	0.2465	0.893	BOLA-DYA	major histocompatibility complex, class II, DY alpha	2.75	2.74	3.22	2.44	2.74	2.49	2.46	2.61	2.48	2.47
12804641	1.55	1.66	-1.07	0.4436	0.9202	BOLA-DYB	major histocompatibility complex, class II, DY beta	1.65	1.65	1.72	1.56	1.69	1.57	1.5	1.62	1.48	1.57
12735094	4.69	4.74	-1.04	0.8103	0.9784	MR1; LOC104968702	major histocompatibility complex, class I-related; major histocompatibility complex class I-related gene protein-like	4.74	4.74	4.82	4.7	4.76	4.71	4.67	4.62	4.88	4.73
12801474	3.59	3.16	1.35	0.2759	0.8959	BOLA	MHC class I heavy chain	3.14	3.14	3.52	2.84	3.25	3.52	3.63	4.08	3.06	3.61
12805748	5.45	7.71	-4.78	0.0133	0.7434	BOLA	MHC class I heavy chain; MHC class I antigen clone 2	7.52	7.67	7.82	7.92	7.64	5.58	7.04	4.93	5.22	5.75
12804076	6.53	7.76	-2.34	0.001	0.3331	JSP.1; LOC100125916; BOLA-N; BOLA	MHC Class I JSP.1; uncharacterized protein 100125016; MHC class I antigen; MHC class I heavy chain	7.77	7.74	8.32	7.64	7.82	6.42	6.73	6.61	6.36	6.53
12804085	6.53	7.76	-2.34	0.001	0.3331	JSP.1; LOC100125916; BOLA-N; BOLA	MHC Class I JSP.1; uncharacterized protein 100125016; MHC class I antigen; MHC class I heavy chain	7.77	7.74	8.32	7.64	7.82	6.42	6.73	6.61	6.36	6.53
12803711	2.02	1.99	1.02	0.902	0.9897	DSB	MHC class II antigen DS beta	1.98	1.98	2.19	1.72	2	2.01	1.83	2.09	2.02	2.03
12806486	4.96	7.85	-7.4	0.0049	0.584	BLA-DQB; LOC100851058	MHC class II antigen; boLa class II histocompatibility antigen, DQB*0101 beta chain-like	7.84	7.91	6.89	9.47	7.8	4.86	5.52	4.67	4.88	5.24
12802789	7.54	4.72	7.04	4.64e-05	0.081	BOLA	non-classical MHC class I antigen	4.84	4.9	4.71	4.51	4.63	7.47	6.96	7.85	7.6	7.54
12805255	4.68	5.27	-1.51	0.0909	0.8514	BOLA-NC1	non-classical MHC class I antigen	5.18	5.26	5.36	5.25	5.31	4.44	4.87	3.73	4.98	4.63
12804655	5	7.14	-4.41	0.0108	0.7197	LOC100848815; BOLA-DQA1	SLA class II histocompatibility antigen, DQ haplotype D alpha chain-like; major histocompatibility complex, class II, DQ alpha, type 1	7.15	7.08	7.74	7.31	7.03	4.66	5.89	5.55	3.51	4.96

## Sheet: S3
Table S3: Affected canonical pathways identified by Ingenuity Pathway Analysis (IPA)
Ingenuity Canonical Pathways	-log(p-value)	p-value	Ratio	z-score	Molecules
Neuroinflammation Signaling Pathway	10.5	3.16228e-11	0.122	-4.914	B2M,BCL2,CALB2,CASP1,CASP8,CCL2,CCL5,CD40,CD80,CXCL10,GABBR2,HLA-DMA,HLA-DMB,HLA-DOA,HLA-DOB,HLA-DQA1,HLA-DQB1,HLA-DRA,IRAK3,IRF7,NAIP,NCF1,NFKB1,NLRP3,PIK3CG,PYCARD,STAT1,TLR4,TLR7,TLR8,TLR9
Role of NFAT in Regulation of the Immune Response	12.1	7.94328e-13	0.169	-4.899	BLNK,CD3D,CD3E,CD3G,CD4,CD79A,CD80,FCER1A,FCER1G,FCGR2B,GNG10,GNG11,HLA-DMA,HLA-DMB,HLA-DOA,HLA-DOB,HLA-DQA1,HLA-DQB1,HLA-DRA,ITK,LAT,LCP2,LYN,NFKB1,PIK3CG,PLCB2
Th1 Pathway	15.5	3.16228e-16	0.255	-4.472	CCR5,CD274,CD3D,CD3E,CD3G,CD4,CD40,CD40LG,CD80,CXCR3,HAVCR2,HLA-DMA,HLA-DMB,HLA-DOA,HLA-DOB,HLA-DQA1,HLA-DQB1,HLA-DRA,ICOS,IL12RB1,LGALS9,NFKB1,PIK3CG,STAT1
Dendritic Cell Maturation	13.9	1.25893e-14	0.19	-4.379	B2M,CCR7,CD1B,CD1D,CD40,CD40LG,CD80,FCER1G,FCGR2B,HLA-DMA,HLA-DMB,HLA-DOA,HLA-DOB,HLA-DQA1,HLA-DQB1,HLA-DRA,IL1RN,IRF8,LTB,LY75,NFKB1,PIK3CG,PLCB2,PLCL1,STAT1,TLR4,TLR9
PKCÎ¸ Signaling in T Lymphocytes	7.63	2.34423e-08	0.14	-4.359	CD3D,CD3E,CD3G,CD4,CD80,FCER1G,GRAP2,HLA-DMA,HLA-DMB,HLA-DOA,HLA-DOB,HLA-DQA1,HLA-DQB1,HLA-DRA,LAT,LCP2,NFKB1,PIK3CG,RAC2
Crosstalk between Dendritic Cells and Natural Killer Cells	12.2	6.30957e-13	0.293	-4.123	CCR7,CD226,CD40,CD40LG,CD69,CD80,CSF2RB,HLA-DRA,ICAM3,IL2RG,ITGAL,LTB,NFKB1,TLR4,TLR7,TLR9,TNFSF10
iCOS-iCOSL Signaling in T Helper Cells	16.8	1.58489e-17	0.272	-4.025	CD3D,CD3E,CD3G,CD4,CD40,CD40LG,CD80,FCER1G,GRAP2,HLA-DMA,HLA-DMB,HLA-DOA,HLA-DOB,HLA-DQA1,HLA-DQB1,HLA-DRA,ICOS,IL2RG,INPP5D,ITK,LAT,LCP2,NFKB1,PIK3CG,PTPRC
CREB Signaling in Neurons	3.88	0.000131826	0.0606	-4.017	ADGRG5,CCR2,CCR5,CCR6,CCR7,CXCR6,F2R,F2RL2,FSHR,GABBR2,GHR,GNG10,GNG11,GPR141,GPR171,GPR65,GRM8,HTR7,LPAR6,LTB4R,P2RY10,P2RY13,P2RY6,PIK3CG,PLCB2,PLCL1,PRKCB,PROKR1,PTAFR,PTGER4,PTGFR,XCR1
Breast Cancer Regulation by Stathmin1	4.45	3.54813e-05	0.0641	-3.889	ADGRG5,ARHGEF9,CCR2,CCR5,CCR6,CCR7,CXCR6,F2R,F2RL2,FSHR,GABBR2,GNG10,GNG11,GPR141,GPR171,GPR65,GRM8,HTR7,LPAR6,LTB4R,NFKB1,P2RY10,P2RY13,P2RY6,PIK3CG,PLCB2,PRKCB,PROKR1,PTAFR,PTGER4,PTGFR,RAC2,XCR1
Role of Pattern Recognition Receptors in Recognition of Bacteria and Viruses	10.7	1.99526e-11	0.175	-3.873	CASP1,CCL5,CD40LG,CLEC6A,EIF2AK2,IFIH1,IFNW1,IRF7,LTB,NFKB1,NLRC4,NLRP3,OAS1,OAS2,PIK3CG,PRKCB,TLR4,TLR7,TLR8,TLR9,TNFSF10,TNFSF8
Tec Kinase Signaling	6.57	2.69153e-07	0.12	-3.606	FCER1A,FCER1G,FNBP1,GNG10,GNG11,HCK,ITGA4,ITGAL,ITGB3,ITK,LYN,NFKB1,PIK3CG,PRKCB,PTK2B,RAC2,STAT1,TLR4,TNFSF10
Systemic Lupus Erythematosus In B Cell Signaling Pathway	10.5	3.16228e-11	0.129	-3.528	BCL2,BLNK,CD40,CD40LG,CD5,CD79A,FCGR2B,HCK,IFIH1,IFIT3,IFNW1,INPP5D,IRF7,LTB,LYN,NFKB1,PDCD1,PIK3AP1,PIK3CG,PRKCB,RAC2,RASGRP1,STAT1,STING1,TLR7,TLR8,TLR9,TNFSF10,TNFSF8
Calcium-induced T Lymphocyte Apoptosis	8.76	1.7378e-09	0.26	-3.464	CD3D,CD3E,CD3G,CD4,FCER1G,HLA-DMA,HLA-DMB,HLA-DOA,HLA-DOB,HLA-DQA1,HLA-DQB1,HLA-DRA,PRKCB
Tumor Microenvironment Pathway	2.54	0.00288403	0.0759	-3.464	BCL2,CCL2,CD274,CSF1,IDO1,ITGB3,LGALS9,MMP13,NFKB1,PDCD1LG2,PIK3CG,SLC1A4
Natural Killer Cell Signaling	4.28	5.24807e-05	0.0987	-3.357	B2M,CD226,CD48,FCER1G,IL12RB1,ITGAL,LAT,LCP2,NFKB1,PIK3CG,PTK2B,RAC2,RASSF5,TNFSF10,WIPF1
Leukocyte Extravasation Signaling	3.97	0.000107152	0.0889	-3.357	ICAM3,ITGA4,ITGAL,ITGAM,ITK,MMP13,NCF1,PIK3CG,PRKCB,PTK2B,RAC2,RASGRP1,RASSF5,SIPA1,SPN,WIPF1
TREM1 Signaling	5.85	1.41254e-06	0.183	-3.317	CASP1,CCL2,CD40,FCGR2B,NFKB1,NLRC4,NLRP3,TLR4,TLR7,TLR8,TLR9
FcÎ³ Receptor-mediated Phagocytosis in Macrophages and Monocytes	4.11	7.76247e-05	0.122	-3.317	FYB1,HCK,INPP5D,LCP2,LYN,NCF1,PIK3CG,PLD4,PRKCB,PTK2B,RAC2
Colorectal Cancer Metastasis Signaling	1.6	0.0251189	0.0553	-3.317	FNBP1,GNG10,GNG11,MMP13,NFKB1,PIK3CG,PTGER4,RAC2,STAT1,TLR4,TLR7,TLR8,TLR9
Hepatic Fibrosis Signaling Pathway	2.06	0.00870964	0.0548	-3.3	BCL2,CCL2,CCL5,CD40,CD40LG,FNBP1,IL1RN,IRAK3,ITGA4,ITGAL,ITGB3,MMP13,MYL6B,NCF1,NFKB1,PIK3CG,PRKCB,RAC2,TLR4
Systemic Lupus Erythematosus In T Cell Signaling Pathway	8.66	2.18776e-09	0.128	-3.273	B2M,CASP1,CASP4,CASP8,CD3D,CD3E,CD3G,CD40LG,CD80,FCER1G,FNBP1,H2-T24,HLA-DMA,HLA-DMB,HLA-DOA,HLA-DOB,HLA-DQA1,HLA-DQB1,HLA-DRA,ICOS,ITGAL,LAT,PIK3CG,RAC2
ERK/MAPK Signaling	1.96	0.0109648	0.0642	-3.162	ELK3,ETS1,ETS2,ITGA4,ITGAL,ITGB3,MKNK1,PIK3CG,PRKCB,PTK2B,RAC2,STAT1
IL-8 Signaling	3.7	0.000199526	0.0842	-3.051	ANGPT2,BCL2,FNBP1,GNG10,GNG11,IRAK3,ITGAM,ITGB3,NCF1,NFKB1,PIK3CG,PLCB2,PLD4,PRKCB,PTK2B,RAC2
CD28 Signaling in T Helper Cells	10.5	3.16228e-11	0.192	-3	CD3D,CD3E,CD3G,CD4,CD80,FCER1G,GRAP2,HLA-DMA,HLA-DMB,HLA-DOA,HLA-DOB,HLA-DQA1,HLA-DQB1,HLA-DRA,ITK,LAT,LCP2,NFKB1,PIK3CG,PTPRC
Role of PKR in Interferon Induction and Antiviral Response	3.51	0.00030903	0.105	-3	CASP1,CASP8,EIF2AK2,IFIH1,IFNW1,NFKB1,PYCARD,SCARA3,STAT1,TLR4,TLR9
Production of Nitric Oxide and Reactive Oxygen Species in Macrophages	1.44	0.0363078	0.0578	-3	FNBP1,IRF8,LYZ,NCF1,NFKB1,PIK3CG,PRKCB,RAC2,STAT1,TLR4
B Cell Receptor Signaling	5.05	8.91251e-06	0.104	-2.84	APBB1IP,BCL2A1,BLNK,CD79A,DAPP1,ETS1,FCGR2B,INPP5D,LYN,NFKB1,PIK3AP1,PIK3CG,PRKCB,PTK2B,PTPRC,RAC2,RASSF5
NF-ÎºB Signaling	3.96	0.000109648	0.0926	-2.84	CASP8,CD40,CD40LG,EIF2AK2,FCER1G,GHR,IL1RN,IRAK3,NFKB1,PIK3CG,PRKCB,TLR4,TLR7,TLR8,TLR9
Inflammasome pathway	7.68	2.0893e-08	0.444	-2.828	CASP1,CASP8,NAIP,NFKB1,NLRC4,NLRP3,PYCARD,TLR4
GP6 Signaling Pathway	2.57	0.00269153	0.0918	-2.828	APBB1IP,FCER1G,GRAP2,ITGB3,LAT,LCP2,LYN,PIK3CG,PRKCB
Necroptosis Signaling Pathway	2.87	0.00134896	0.088	-2.714	CASP1,CASP8,EIF2AK2,IFNW1,NLRP3,PYCARD,RIPK3,STAT1,TLR4,TNFSF10,ZBP1
Cardiac Hypertrophy Signaling (Enhanced)	1.32	0.047863	0.0449	-2.673	CD40LG,CSF2RB,GHR,GNG11,IL12RB1,IL2RG,IL7R,ITGA4,ITGAL,ITGB3,LTB,MKNK1,NFKB1,PDE3B,PIK3CG,PLCB2,PLCL1,PRKCB,TNFSF10,TNFSF8
Phospholipase C Signaling	8.24	5.7544e-09	0.114	-2.668	ARHGEF9,BLNK,CD3D,CD3E,CD3G,CD79A,FCER1G,FCGR2B,FNBP1,GNG10,GNG11,GRAP2,ITGA4,ITGAL,ITGB3,ITK,LAT,LCP2,LYN,MYL6B,NFKB1,PLCB2,PLD4,PRKCB,RAC2,TGM2
Chemokine Signaling	2.28	0.00524807	0.0986	-2.646	CCL2,CCL5,CCR5,PIK3CG,PLCB2,PRKCB,PTK2B
IL-15 Production	1.36	0.0436516	0.0648	-2.646	HCK,ITK,LYN,MUSK,NFKB1,PTK2B,STAT1
Interferon Signaling	8.03	9.33254e-09	0.333	-2.53	BCL2,IFI35,IFI6,IFIT1,IFIT3,MX1,OAS1,PSMB8,STAT1,TAP1
T Cell Exhaustion Signaling Pathway	6.41	3.89045e-07	0.13	-2.53	CD274,CD80,FCER1G,HAVCR2,HLA-DMA,HLA-DMB,HLA-DOA,HLA-DOB,HLA-DQA1,HLA-DQB1,HLA-DRA,IL12RB1,LGALS9,PDCD1,PDCD1LG2,PIK3CG,STAT1
PI3K Signaling in B Lymphocytes	5.81	1.54882e-06	0.124	-2.5	BLNK,CD180,CD40,CD79A,DAPP1,FCGR2B,INPP5D,LYN,NFKB1,PIK3AP1,PIK3CG,PLCB2,PLCL1,PRKCB,PTPRC,TLR4
Toll-like Receptor Signaling	3.54	0.000288403	0.125	-2.449	EIF2AK2,IL1RN,IRAK3,NFKB1,TLR4,TLR7,TLR8,TLR9,UBD
NF-ÎºB Activation by Viruses	2.18	0.00660693	0.0946	-2.449	CCR5,CD4,EIF2AK2,ITGB3,NFKB1,PIK3CG,PRKCB
IL-7 Signaling Pathway	1.82	0.0151356	0.0896	-2.449	BCL2,IL2RG,IL7R,LYN,PIK3CG,STAT1
fMLP Signaling in Neutrophils	1.36	0.0436516	0.0648	-2.449	GNG10,GNG11,NCF1,NFKB1,PIK3CG,PLCB2,PRKCB
Fc Epsilon RI Signaling	2.79	0.00162181	0.0917	-2.333	FCER1A,FCER1G,GRAP2,INPP5D,LAT,LCP2,LYN,PIK3CG,PRKCB,RAC2
GÎ±q Signaling	2.3	0.00501187	0.0743	-2.333	FNBP1,GNG10,GNG11,NFKB1,PIK3CG,PLCB2,PLD4,PRKCB,PTK2B,RAC2,RGS16
Retinoic acid Mediated Apoptosis Signaling	2.28	0.00524807	0.132	-2.236	CASP8,IFNW1,PARP14,PARP9,TNFSF10
Role of PI3K/AKT Signaling in the Pathogenesis of Influenza	1.93	0.011749	0.109	-2.236	CCL5,CCR5,IFNW1,NFKB1,PIK3CG
Type I Diabetes Mellitus Signaling	7.89	1.28825e-08	0.174	-2.121	BCL2,CASP8,CD3D,CD3E,CD3G,CD80,FCER1G,HLA-DMA,HLA-DMB,HLA-DOA,HLA-DOB,HLA-DQA1,HLA-DQB1,HLA-DRA,NFKB1,STAT1
GM-CSF Signaling	3.68	0.00020893	0.13	-2.121	BCL2A1,CSF2RB,ETS1,HCK,LYN,PIK3CG,PIM1,PRKCB,STAT1
Nur77 Signaling in T Lymphocytes	3.61	0.000245471	0.143	-2.121	BCL2,CD3D,CD3E,CD3G,CD80,FCER1G,PRKCB,TNFSF10
CXCR4 Signaling	2.05	0.00891251	0.0688	-2.121	CD4,ELMO1,FNBP1,GNG10,GNG11,LYN,MYL6B,PIK3CG,PLCB2,PRKCB,RAC2
Th2 Pathway	11.1	7.94328e-12	0.193	-2.111	CCR5,CD3D,CD3E,CD3G,CD4,CD40,CD80,CXCR6,HLA-DMA,HLA-DMB,HLA-DOA,HLA-DOB,HLA-DQA1,HLA-DQB1,HLA-DRA,ICOS,IKZF1,IL12RB1,IL2RG,NFKB1,PIK3CG
CCR5 Signaling in Macrophages	4.44	3.63078e-05	0.133	-2	CCL5,CCR5,CD3D,CD3E,CD3G,CD4,FCER1G,GNG10,GNG11,PRKCB,PTK2B
HMGB1 Signaling	1.88	0.0131826	0.068	-2	CCL2,CD40LG,FNBP1,LTB,NFKB1,PIK3CG,RAC2,TLR4,TNFSF10,TNFSF8
IL-9 Signaling	1.79	0.0162181	0.121	-2	IL2RG,NFKB1,PIK3CG,STAT1
iNOS Signaling	1.47	0.0338844	0.0976	-2	IRAK3,NFKB1,STAT1,TLR4
OX40 Signaling Pathway	14.9	1.25893e-15	0.444	-1.89	B2M,BCL2,CD3D,CD3E,CD3G,CD4,FCER1G,H2-T24,HLA-DMA,HLA-DMB,HLA-DOA,HLA-DOB,HLA-DQA1,HLA-DQB1,HLA-DRA,NFKB1
Th17 Activation Pathway	2.82	0.00151356	0.123	-1.89	AHR,CCR6,FCER1G,IL12RB1,IRAK3,NFKB1,PTGER4
P2Y Purigenic Receptor Signaling Pathway	1.95	0.0112202	0.0738	-1.89	GNG10,GNG11,ITGB3,NFKB1,P2RY6,PIK3CG,PLCB2,PLCL1,PRKCB
Superpathway of Inositol Phosphate Compounds	2.18	0.00660693	0.0686	-1.732	INPP5D,NUDT11,NUDT2,PDCD1,PIK3CG,PLCB2,PPP1R16B,PTPN22,PTPRC,PTPRJ,PTPRO,STYXL1
p70S6K Signaling	1.93	0.011749	0.0732	-1.667	CD79A,F2R,F2RL2,IL2RG,LYN,PIK3CG,PLCB2,PLCL1,PRKCB
Cytotoxic T Lymphocyte-mediated Apoptosis of Target Cells	5.47	3.38844e-06	0.304	-1.633	B2M,BCL2,CASP8,CD3D,CD3E,CD3G,FCER1G
Cdc42 Signaling	9.35	4.46684e-10	0.176	-1.414	B2M,CD3D,CD3E,CD3G,FCER1G,H2-T24,HLA-DMA,HLA-DMB,HLA-DOA,HLA-DOB,HLA-DQA1,HLA-DQB1,HLA-DRA,ITGA4,ITGAL,ITGB3,ITK,MYL6B,WIPF1
Death Receptor Signaling	2.44	0.00363078	0.0952	-1.414	ARHGDIB,BCL2,CASP8,NAIP,NFKB1,PARP14,PARP9,TNFSF10
Role of RIG1-like Receptors in Antiviral Innate Immunity	2.88	0.00131826	0.179	-1.342	CASP8,DHX58,IFIH1,IRF7,NFKB1
PI3K/AKT Signaling	2.24	0.0057544	0.0698	-1.342	BCL2,CSF2RB,GHR,IL12RB1,IL2RG,IL7R,INPP5D,ITGA4,ITGAL,ITGB3,NFKB1,PIK3CG
Regulation of Actin-based Motility by Rho	1.74	0.018197	0.0778	-1.342	FNBP1,ITGA4,ITGAL,ITGB3,MYL6B,RAC2,WIPF1
FcÎ³RIIB Signaling in B Lymphocytes	1.68	0.020893	0.0833	-1.342	BLNK,CD79A,FCGR2B,INPP5D,LYN,PIK3CG
3-phosphoinositide Degradation	2.17	0.00676083	0.0752	-1.265	INPP5D,NUDT11,NUDT2,PDCD1,PPP1R16B,PTPN22,PTPRC,PTPRJ,PTPRO,STYXL1
D-myo-inositol-5-phosphate Metabolism	2.13	0.0074131	0.0741	-1.265	NUDT11,NUDT2,PDCD1,PLCB2,PPP1R16B,PTPN22,PTPRC,PTPRJ,PTPRO,STYXL1
3-phosphoinositide Biosynthesis	1.94	0.0114815	0.0694	-1.265	NUDT11,NUDT2,PDCD1,PIK3CG,PPP1R16B,PTPN22,PTPRC,PTPRJ,PTPRO,STYXL1
Thrombin Signaling	2.22	0.0060256	0.0667	-1	ARHGEF9,F2R,F2RL2,FNBP1,GNG10,GNG11,MYL6B,NFKB1,PIK3CG,PLCB2,PLCL1,PRKCB,RAC2
D-myo-inositol (1,4,5,6)-Tetrakisphosphate Biosynthesis	2	0.01	0.075	-1	NUDT11,NUDT2,PDCD1,PPP1R16B,PTPN22,PTPRC,PTPRJ,PTPRO,STYXL1
D-myo-inositol (3,4,5,6)-tetrakisphosphate Biosynthesis	2	0.01	0.075	-1	NUDT11,NUDT2,PDCD1,PPP1R16B,PTPN22,PTPRC,PTPRJ,PTPRO,STYXL1
cAMP-mediated signaling	1.65	0.0223872	0.058	-0.905	AKAP4,FSHR,GABBR2,GRM8,HTR7,LTB4R,NPR3,P2RY13,PDE3B,PTGER4,RGS10,XCR1
Activation of IRF by Cytosolic Pattern Recognition Receptors	4.09	8.12831e-05	0.167	-0.707	ADAR,CD40,DHX58,IFIH1,IRF7,NFKB1,STAT1,ZBP1
GÎ±i Signaling	2.11	0.00776247	0.0783	-0.707	GABBR2,GNG10,GNG11,GRM8,LTB4R,NPR3,P2RY13,RGS10,XCR1
Signaling by Rho Family GTPases	2.67	0.00213796	0.0675	-0.632	ARHGEF9,DES,FNBP1,GNG10,GNG11,ITGA4,ITGAL,ITGB3,MYL6B,NCF1,NFKB1,PIK3CG,PTK2B,RAC2,SEPTIN1,WIPF1
Coronavirus Pathogenesis Pathway	3.27	0.000537032	0.0923	-0.577	BCL2,CASP1,CASP8,CCL2,CCL5,IFNW1,IRF7,NFKB1,NLRP3,PYCARD,STAT1,STING1
RhoGDI Signaling	1.42	0.0380189	0.0571	-0.447	ARHGDIB,ARHGEF9,FNBP1,GNG10,GNG11,ITGA4,ITGAL,ITGB3,MYL6B,RAC2
Erythropoietin Signaling	1.45	0.0354813	0.0604	-0.333	CD40LG,CSF2RB,LTB,NFKB1,PIK3CG,PRKCB,RAC2,TNFSF10,TNFSF8
Sphingosine-1-phosphate Signaling	2.26	0.00549541	0.0826	0	CASP1,CASP4,CASP8,FNBP1,PIK3CG,PLCB2,PLCL1,PTK2B,RAC2
PTEN Signaling	1.8	0.0158489	0.0698	1.134	BCL2,GHR,INPP5D,ITGA4,ITGAL,ITGB3,NFKB1,PIK3CG,RAC2
MSP-RON Signaling In Macrophages Pathway	4.44	3.63078e-05	0.122	2.309	HLA-DMA,HLA-DMB,HLA-DOA,HLA-DOB,HLA-DQA1,HLA-DQB1,HLA-DRA,ITGAM,NFKB1,PIK3CG,STAT1,TLR4
PD-1, PD-L1 cancer immunotherapy pathway	9.68	2.0893e-10	0.21	3	B2M,CD274,CD80,HLA-DMA,HLA-DMB,HLA-DOA,HLA-DOB,HLA-DQA1,HLA-DQB1,HLA-DRA,IL2RG,LAT,LCP2,PDCD1,PDCD1LG2,PIK3CG,RASGRP1
B Cell Development	14.7	1.99526e-15	0.619	NaN	CD40,CD79A,CD80,HLA-DMA,HLA-DMB,HLA-DOA,HLA-DOB,HLA-DQA1,HLA-DQB1,HLA-DRA,IL7R,PTPRC,SPN
Th1 and Th2 Activation Pathway	14.2	6.30957e-15	0.196	NaN	CCR5,CD274,CD3D,CD3E,CD3G,CD4,CD40,CD40LG,CD80,CXCR3,CXCR6,HAVCR2,HLA-DMA,HLA-DMB,HLA-DOA,HLA-DOB,HLA-DQA1,HLA-DQB1,HLA-DRA,ICOS,IKZF1,IL12RB1,IL2RG,LGALS9,NFKB1,PIK3CG,STAT1
Altered T Cell and B Cell Signaling in Rheumatoid Arthritis	14.2	6.30957e-15	0.29	NaN	CD40,CD40LG,CD79A,CD80,CSF1,FCER1G,HLA-DMA,HLA-DMB,HLA-DOA,HLA-DOB,HLA-DQA1,HLA-DQB1,HLA-DRA,IL1RN,LTB,NFKB1,TLR4,TLR7,TLR8,TLR9
Allograft Rejection Signaling	13.3	5.01187e-14	0.52	NaN	B2M,CD40,CD40LG,CD80,FCER1G,H2-T24,HLA-DMA,HLA-DMB,HLA-DOA,HLA-DOB,HLA-DQA1,HLA-DQB1,HLA-DRA
Communication between Innate and Adaptive Immune Cells	12.9	1.25893e-13	0.321	NaN	B2M,CCL3L3,CCL5,CCR7,CD4,CD40,CD40LG,CD79A,CD80,CXCL10,FCER1G,HLA-DRA,IL1RN,TLR4,TLR7,TLR8,TLR9
Primary Immunodeficiency Signaling	11.8	1.58489e-12	0.419	NaN	BLNK,CD3D,CD3E,CD4,CD40,CD40LG,CD79A,ICOS,IL2RG,IL7R,PTPRC,TAP1,TAP2
Antigen Presentation Pathway	10.8	1.58489e-11	0.478	NaN	B2M,HLA-DMA,HLA-DMB,HLA-DOA,HLA-DOB,HLA-DQA1,HLA-DQB1,HLA-DRA,PSMB8,TAP1,TAP2
Autoimmune Thyroid Disease Signaling	10.6	2.51189e-11	0.458	NaN	CD40,CD40LG,CD80,FCER1G,HLA-DMA,HLA-DMB,HLA-DOA,HLA-DOB,HLA-DQA1,HLA-DQB1,HLA-DRA
T Helper Cell Differentiation	9.98	1.04713e-10	0.259	NaN	CD40,CD40LG,CD80,FCER1G,HLA-DMA,HLA-DMB,HLA-DOA,HLA-DOB,HLA-DQA1,HLA-DQB1,HLA-DRA,ICOS,IL12RB1,IL2RG,STAT1
Phagosome Formation	8.56	2.75423e-09	0.168	NaN	FCER1A,FCER1G,FCGR2B,FNBP1,ITGA4,ITGAL,ITGAM,ITGB3,PIK3CG,PLCB2,PLCL1,PRKCB,RAC2,SCARA3,TLR4,TLR7,TLR8,TLR9
Graft-versus-Host Disease Signaling	8.19	6.45654e-09	0.345	NaN	CD80,FCER1G,HLA-DMA,HLA-DMB,HLA-DOA,HLA-DOB,HLA-DQA1,HLA-DQB1,HLA-DRA,IL1RN
Systemic Lupus Erythematosus Signaling	6.15	7.07946e-07	0.118	NaN	CD3D,CD3E,CD3G,CD40,CD40LG,CD79A,CD80,FCER1G,FCGR2B,IL1RN,INPP5D,LAT,LYN,PIK3CG,PTPRC,TLR7,TLR9,ZCRB1
CTLA4 Signaling in Cytotoxic T Lymphocytes	5.73	1.86209e-06	0.162	NaN	AP1S3,B2M,CD3D,CD3E,CD3G,CD80,FCER1G,GRAP2,LAT,LCP2,PIK3CG,PTPN22
Pathogenesis of Multiple Sclerosis	5.57	2.69153e-06	0.556	NaN	CCL5,CCR5,CXCL10,CXCL9,CXCR3
T Cell Receptor Signaling	4.36	4.36516e-05	0.12	NaN	CD3D,CD3E,CD3G,CD4,GRAP2,ITK,LAT,LCP2,NFKB1,PIK3CG,PTPRC,RASGRP1
Hematopoiesis from Pluripotent Stem Cells	4.34	4.57088e-05	0.261	NaN	CD3D,CD3E,CD3G,CD4,CSF1,FCER1G
IL-4 Signaling	4.11	7.76247e-05	0.133	NaN	HLA-DMA,HLA-DMB,HLA-DOA,HLA-DOB,HLA-DQA1,HLA-DQB1,HLA-DRA,IL2RG,INPP5D,PIK3CG
Hepatic Fibrosis / Hepatic Stellate Cell Activation	3.9	0.000125893	0.0915	NaN	BCL2,CCL2,CCL5,CCR5,CCR7,CD40,CD40LG,CSF1,CXCL9,CXCR3,MMP13,MYL6B,NFKB1,STAT1,TLR4
Lipid Antigen Presentation by CD1	3.83	0.000147911	0.278	NaN	B2M,CD1B,CD1D,CD3E,FCER1G
Agranulocyte Adhesion and Diapedesis	3.8	0.000158489	0.094	NaN	CCL2,CCL3L3,CCL5,CCL8,CXCL10,CXCL9,ICAM2,IL1RN,ITGA4,ITGB7,MMP13,MYL6B,SELL,XCL1
Granulocyte Adhesion and Diapedesis	3.71	0.000194984	0.097	NaN	CCL2,CCL3L3,CCL5,CCL8,CXCL10,CXCL9,ICAM2,IL1RN,ITGA4,ITGAM,MMP13,SELL,XCL1
Atherosclerosis Signaling	3.55	0.000281838	0.106	NaN	CCL2,CCR2,CD40,CD40LG,CSF1,IL1RN,ITGA4,LYZ,MMP13,NFKB1,PLA2G7
G-Protein Coupled Receptor Signaling	3.13	0.00074131	0.0703	NaN	FSHR,GABBR2,GRM8,HTR7,LTB4R,NFKB1,NPR3,P2RY13,PDE3B,PIK3CG,PLCB2,PRKCB,PTGER4,PTK2B,RASGRP1,RGS10,RGS16,XCR1
MSP-RON Signaling Pathway	3.01	0.000977237	0.132	NaN	CCL2,CCR2,CSF1,CSF2RB,ITGAM,PIK3CG,TLR4
Role of Hypercytokinemia/hyperchemokinemia in the Pathogenesis of Influenza	2.88	0.00131826	0.179	NaN	CCL2,CCL5,CCR5,CXCL10,IL1RN
IL-12 Signaling and Production in Macrophages	2.71	0.00194984	0.0893	NaN	CD40,CD40LG,IL12RB1,IRF8,LYZ,NFKB1,PIK3CG,PRKCB,STAT1,TLR4
Caveolar-mediated Endocytosis Signaling	2.53	0.00295121	0.109	NaN	B2M,CD48,ITGA4,ITGAL,ITGAM,ITGB3,ITGB7
Role of Macrophages, Fibroblasts and Endothelial Cells in Rheumatoid Arthritis	2.34	0.00457088	0.0609	NaN	CCL2,CCL5,CSF1,IL16,IL1RN,IRAK3,LTB,MMP13,NFKB1,PIK3CG,PLCB2,PLCL1,PRKCB,TLR4,TLR7,TLR8,TLR9
Role of JAK1 and JAK3 in Î³c Cytokine Signaling	1.91	0.0123027	0.0938	NaN	BLNK,IL2RG,IL7R,PIK3CG,PTK2B,STAT1
Tryptophan Degradation to 2-amino-3-carboxymuconate Semialdehyde	1.91	0.0123027	0.333	NaN	IDO1,KYNU
Antiproliferative Role of TOB in T Cell Signaling	1.88	0.0131826	0.129	NaN	CD3D,CD3E,CD3G,FCER1G
Role of IL-17A in Arthritis	1.78	0.0165959	0.1	NaN	CCL2,CCL5,MMP13,NFKB1,PIK3CG
Role of Lipids/Lipid Rafts in the Pathogenesis of Influenza	1.77	0.0169824	0.286	NaN	IFNW1,RSAD2
Role of IL-17F in Allergic Inflammatory Airway Diseases	1.7	0.0199526	0.114	NaN	CCL2,CXCL10,MMP13,NFKB1
HGF Signaling	1.67	0.0213796	0.0702	NaN	ELK3,ETS1,ETS2,ITGA4,ITGAL,ITGB3,PIK3CG,PRKCB
Actin Nucleation by ARP-WASP Complex	1.63	0.0234423	0.0811	NaN	FNBP1,ITGA4,ITGAL,ITGB3,RAC2,WIPF1
Asparagine Biosynthesis I	1.52	0.0301995	1	NaN	ASNS
IL-17A Signaling in Gastric Cells	1.47	0.0338844	0.125	NaN	CCL5,CXCL10,NFKB1
Paxillin Signaling	1.43	0.0371535	0.0673	NaN	ITGA4,ITGAL,ITGAM,ITGB3,ITGB7,PIK3CG,PTK2B
Regulation of IL-2 Expression in Activated and Anergic T Lymphocytes	1.42	0.0380189	0.0723	NaN	CD3D,CD3E,CD3G,CD80,LAT,NFKB1
NAD biosynthesis II (from tryptophan)	1.39	0.040738	0.182	NaN	IDO1,KYNU

## Sheet: S4
Table S4: Identified upstream regulators by IPA
Upstream Regulator	Expr Fold Change	Molecule Type	Predicted Activation State	Activation z-score	Flags	p-value of overlap	Target Molecules in Dataset	Mechanistic Network
Interferon alpha		group	Inhibited	-6.673	bias	8.45e-47	ADAR,APOBEC3B,B2M,BCL2,BCL2A1,CASP1,CASP8,CCL2,CCL5,CCR5,CCR7,CD1D,CD274,CD40,CD69,CD80,CGAS,CH25H,CSF2RB,CXCL10,CXCL9,CXCR3,DHX58,EIF2AK2,FCER1A,FCGR2B,GBP1,GBP2,GBP5,GBP6,HERC5,IDO1,IFI35,IFI44,IFI44L,IFI6,IFIH1,IFIT1,IFIT3,IL12RB1,IL1RN,IL7R,IRF7,IRF8,ITGA4,ITGAM,LAMP3,LGALS9,MX1,MX2,NFE2L3,OAS1,OAS2,PARP14,PARP9,PARVG,PIM1,PSMB8,RNF213,RSAD2,SAMD9,SHFL,SIGLEC1,SLAMF7,STAP1,STAT1,TAP1,TAP2,TLR…	183 (15)
STAT1	-1.64	transcription regulator	Inhibited	-5.952	bias	7.82e-44	ANGPT2,APOBEC3B,B2M,CASP1,CASP4,CASP8,CCL2,CCL3L3,CCL5,CCR6,CCR7,CD274,CD40,CFB,CH25H,CMPK2,CTSS,CXCL10,CXCL9,CXCR3,EIF2AK2,FCER1G,FCGR2B,FGL2,GBP1,GBP2,GBP5,GBP6,HAVCR2,HEY1,HLA-DQA1,IDO1,IFI35,IFI44,IFI44L,IFI6,IFIH1,IFIT1,IFIT3,IL18BP,IRF7,IRF8,KCTD12,Klrk1,LY6E,MX1,OAS1,OAS2,PARP9,PDCD1LG2,PIM1,PSMB10,PSMB8,RNF213,RSAD2,SAMHD1,SLAMF8,STAT1,TAP1,TLR4,TLR8,TLR9,TNFSF10,UBD,USP18,XAF1,ZBP1	207 (15)
IFNG		cytokine	Inhibited	-9.072		4.71e-42	AHR,AIF1L,ASNS,B2M,BCL2,BCL2A1,BLNK,CALB2,CASP1,CASP4,CASP8,CCL2,CCL3L3,CCL5,CCL8,CCR2,CCR5,CCR6,CD1D,CD2,CD274,CD4,CD40,CD40LG,CD80,CFB,CGAS,CH25H,CIRBP,CMPK2,CORO1A,CSF1,CSF2RB,CTSH,CTSS,CXCL10,CXCL9,CXCR3,EIF2AK2,ETS2,F2R,FCER1G,FCGR2B,FGL2,GBP1,GBP2,GBP5,GBP6,GRM8,HCK,HLA-DMA,HLA-DMB,HLA-DOA,HLA-DOB,HLA-DQA1,HLA-DQB1,HLA-DRA,IDO1,IFI35,IFI44,IFI44L,IFI6,IFIH1,IFIT1,IFIT3,IL12RB1,IL18BP,IL1RN,…	202 (16)
IRF7	-1.85	transcription regulator	Inhibited	-6.607	bias	4.51e-41	ADAR,CASP4,CCL5,CCL8,CD40,CD69,CD80,CMPK2,CXCL10,CXCL9,DHX58,GBP1,GBP5,HERC5,IDO1,IFI35,IFI44,IFI44L,IFI6,IFIH1,IFIT1,IFIT3,IFNW1,IRF7,IRF8,ITGAM,MX1,MX2,OAS1,OAS2,PARP14,PSMB10,PSMB8,RSAD2,STAT1,TAP1,TAP2,TLR4,TLR8,TNFAIP8,TNFSF10,TRIM5,UBA7,USP18,XAF1,ZBP1	148 (13)
IFNA2		cytokine	Inhibited	-6.221	bias	2.71e-37	B2M,BCL2,BCL2L14,CCDC92,CCL2,CCL5,CCL8,CD274,CD69,CMPK2,CXCL10,CXCL9,CXCR3,EIF2AK2,GBP1,GBP2,HERC5,IDO1,IFI27L2,IFI35,IFI44,IFI44L,IFI6,IFIH1,IFIT1,IFIT3,IRF7,LAMP3,LPAR6,LY6E,LYN,MX1,MX2,NPTX2,OAS1,OAS2,PARP9,PTAFR,RSAD2,SAMD9,SAMHD1,SHFL,SLC15A3,STAT1,TAP1,TGM2,THEMIS2,TNFSF10,UBA7,UBD,USP18,XAF1,ZBP1	192 (16)
Ifnar		group	Inhibited	-5.296	bias	7.69e-35	APOBEC3B,B2M,CASP1,CCL2,CCL5,CD274,CD40,CXCL10,EIF2AK2,FCER1A,FCER1G,GBP2,IDO1,IFI35,IFIH1,IFIT3,IRF7,IRF8,ITGA4,NLRP3,OAS1,OAS2,PDCD1LG2,PSMB8,RNF213,RSAD2,STAT1,TAP1,TAP2,TLR7,TNFSF10,UNC93B1,USP18,XAF1,ZBP1	201 (17)
IRF1		transcription regulator	Inhibited	-5.693	bias	1.29e-30	B2M,BCL2,CASP1,CASP8,CCL2,CCL5,CD274,CD40,CFB,CMPK2,CTSS,CXCL10,EIF2AK2,FGL2,GBP2,IDO1,IFI35,IFI44,IFI44L,IFI6,IFIH1,IFIT1,IFIT3,IL12RB1,IL18BP,IRF7,LTB,MX1,OAS1,OAS2,PDCD1LG2,PSMB10,PSMB8,RSAD2,SELL,STAT1,TAP1,TAP2,TLR9,TNFSF10,UBD,XAF1	193 (15)
IL4		cytokine		-0.926	bias	4.16e-28	AHR,BCL2,CCL2,CCL3L3,CCL5,CCL8,CCR5,CCR6,CCR7,CD1B,CD2,CD274,CD300LF,CD40,CD40LG,CD5,CD69,CD79A,CD80,CMPK2,CSF1,CSF2RB,CST7,CXCL10,CXCL9,CXCR3,DHX58,DOCK10,EFHD2,EIF2AK2,F2R,F2RL2,FCER1G,FCGR2B,GBP2,GBP5,GBP6,GIMAP1-GIMAP5,HCK,HCLS1,HLA-DMA,HLA-DMB,ICOS,IDO1,IFI44,IFI44L,IFIH1,IFIT3,IL12RB1,IL16,IL1RN,IL7R,IRF7,IRF8,ITGA4,ITGAL,ITGB3,ITGB7,JCHAIN,KCTD12,Klrk1,LCP2,LSP1,LTB,LY75,MPEG1,NFKB1,PDCD1,…	211 (17)
SPI1		transcription regulator	Inhibited	-4.822		6.48e-28	BLNK,CCR6,CCR7,CD180,CD1D,CD3E,CD40LG,CD79A,CHI3L1,CMPK2,CSF1,CSF2RB,CTSS,CXCL10,ETS2,FCER1A,FCER1G,FCGR2B,FLI1,IFI44,IFI44L,IFI6,IFIT1,IFIT3,IKZF1,IL1RN,IL7R,IRAK3,IRF7,ITGA4,ITGAM,LAMP3,LY6E,LYZ,MX1,NCF1,P2RY10,PIK3CG,PSMB10,PSMB8,PTPRC,RSAD2,TFEC,TLR4,TNFSF10,USP18	214 (14)
IFNL1		cytokine	Inhibited	-5.177	bias	1e-27	CCR7,CD40,CD80,CMPK2,CXCL10,CXCL9,EIF2AK2,F2R,GBP1,GBP5,HERC5,IFI35,IFI44,IFI44L,IFI6,IFIH1,IFIT1,IFIT3,LAMP3,MX1,OAS1,OAS2,RSAD2,SAMD9,SHFL,SLC15A3,STAT1,USP18,XAF1	198 (15)
TNF		cytokine	Inhibited	-8.639		6.82e-27	ANGPT2,ANPEP,APOBEC3B,ARHGDIB,B2M,BCL2,BCL2A1,CASP1,CASP4,CASP8,CCL2,CCL3L3,CCL5,CCR2,CCR5,CCR6,CCR7,CD1B,CD207,CD274,CD3E,CD4,CD40,CD40LG,CD5,CD69,CD80,CFB,CH25H,CHI3L1,CSF1,CSF2RB,CST7,CTSS,CXCL10,CXCL9,CXCR3,CYTIP,DHRS3,DOCK8,EFHD2,EIF2AK2,ELK3,ETS1,ETS2,FCER1G,FCGR2B,FNBP1,GBP1,GBP2,GBP6,GHR,GM2A,HERC5,HLA-DRA,ICAM2,ICOS,IDO1,IFI6,IFIH1,IFIT1,IFIT3,IL12RB1,IL16,IL18BP,IL1RN,IL7R,INPP5D,IRAK3,…	210 (14)
STAT3		transcription regulator		-0.444	bias	1.87e-25	AHR,ANGPT2,BCL2,CASP1,CASP4,CCL2,CCL3L3,CCL5,CCR5,CD226,CD274,CD40,CD40LG,CD80,CFB,CHI3L1,CMPK2,CXCL10,CXCL9,CXCR3,EIF2AK2,FCER1G,FGL2,FLRT3,GBP2,GBP5,GBP6,GPR65,HERC5,HEY1,HLA-DMA,HLA-DQA1,ICOS,IFI35,IFI44,IFI6,IFIH1,IFIT1,IFIT3,IL12RB1,IL1RN,IRF7,ITGAM,Klrk1,LYZ,MMP13,MX1,MX2,NFKB1,OAS1,OAS2,PDCD1,PDCD1LG2,PIM1,PSMB8,PTAFR,RSAD2,STAT1,TAP1,TFPI2,TNFSF10,TRIM5,UBD,USP18,WIPF1,XAF1	233 (21)
IFNB1		cytokine	Inhibited	-5.068		3.33e-25	BCL2,CASP1,CASP8,CCL2,CCL5,CCR5,CD274,CD40,CD80,CH25H,CMPK2,CXCL10,CXCL9,DHX58,EIF2AK2,F2R,FBLN2,GBP2,GBP5,GBP6,HERC5,IDO1,IFI6,IFIH1,IFIT1,IFIT3,IRF7,ITGB3,MX1,OAS1,OAS2,PARP14,PDCD1,RSAD2,SIRPB1,STAT1,TLR7,TLR8,TLR9,TNFSF10,UBA7,USP18,XAF1,ZBP1	200 (16)
IL10RA		transmembrane receptor	Activated	6.056		9.24e-25	BCL2,CCL5,CCR7,CD1D,CD300LF,CD40,CD69,CFB,CLEC12A,CST7,DRAM1,GBP2,GBP5,GBP6,GDA,GHR,GPR171,GSAP,HTR7,IL12RB1,IL18BP,IL1RN,IL2RG,IRF7,ITGAM,ITGB7,KCNE3,Klrk1,PARVG,PDCD1,PDCD1LG2,PSMB8,RIPK3,RNF213,RSAD2,SAMHD1,SCIN,SELL,SIRPB1,SLAMF6,SLAMF8,STAT1,TAP1,TAP2,TFEC,TGM2,TTR,ZBP1	181 (13)
IFN Beta		group	Inhibited	-4.239	bias	1.02e-24	BCL2,CASP4,CCL5,CCR7,CD274,CD40,CD69,CD80,CMPK2,CXCL10,DHX58,EIF2AK2,HERC5,IDO1,IFI35,IFI44,IFI6,IFIH1,IFIT1,IFIT3,IL1RN,IRF7,MX1,MX2,OAS1,OAS2,RSAD2,STAT1,TLR4,TLR7,TLR9,TNFSF10,USP18,XAF1,ZBP1	164 (15)
IL2		cytokine	Inhibited	-5.038	bias	2.91e-24	AHR,ARHGAP25,BCL2,BCL2A1,CASP1,CASP4,CCL2,CCL3L3,CCL5,CCR2,CCR5,CCR6,CCR7,CD2,CD274,CD3D,CD3G,CD40,CD40LG,CD5,CD69,CD80,CSF1,CSF2RB,CXCL10,CXCR3,CXCR6,CYTH4,CYTIP,ETS1,FCER1G,FGL2,GCNT1,GZMK,HAVCR2,HCK,HHEX,ICOS,IDO1,IL12RB1,IL18BP,IL2RG,IL7R,IRAG2,ITGA4,ITGB7,ITK,JAML,LAPTM5,LCP2,LTB,LTB4R,LY6E,MX1,NFKB1,PDCD1,PDE3B,PIM1,PTPRC,PTPRJ,RGS16,SELL,SIPA1,STK17B,TNFAIP8,TNFSF10,XCL1	183 (17)
IL10		cytokine		0.758		2.97e-24	BCL2,BCL2A1,CASP8,CCL2,CCL3L3,CCL5,CCR2,CCR5,CCR6,CCR7,CD2,CD274,CD40,CD80,CSF1,CSF2RB,CTSH,CTSS,CXCL10,CXCL9,CXCR3,ETS2,FCER1G,FCGR2B,HCK,HLA-DMA,HLA-DQB1,IDO1,IL1RN,IL2RG,IL7R,INPP5D,ITGA4,ITGAL,ITGAM,ITGB7,LAMP3,LTB,LY75,LYN,PDCD1,PDCD1LG2,PIK3CG,PTAFR,RGS16,SELL,STAT1,TAP1,TAP2,TLR4,TLR7,TLR8,TLR9,TNFSF10,XCL1	230 (15)
CD40LG	-2.56	cytokine	Inhibited	-3.829	bias	3.3e-24	AHR,B2M,BCL2,BCL2A1,CASP1,CCL2,CCL5,CCR2,CCR5,CCR7,CD1D,CD207,CD27,CD40,CD40LG,CD69,CD80,CSF1,CXCL10,CXCR3,CYTIP,DAPP1,EIF2AK2,FCGR2B,HLA-DQA1,HLA-DQB1,IDO1,IFI44,IFI6,IFIT1,IFIT3,IL12RB1,IL7R,ITGA4,ITGAM,ITGB7,LAMP3,LTB,MX1,NFKB1,PIM1,PSMB10,PSMB8,RGS1,SELL,STAT1,TAP1,TAP2,TGM2,TNFSF10,TNFSF8,UBD,ZFP36L1	222 (19)
IFNAR1		transmembrane receptor	Inhibited	-3.801	bias	8.94e-24	B2M,BCL2L14,CCL3L3,CCL5,CD274,CD40,CGAS,CH25H,CLEC4D,CMPK2,CSF1,CXCL10,EIF2AK2,IDO1,IFI44,IFI6,IFIH1,IFIT3,IRF7,LAMP3,MX2,OAS1,OAS2,PLA2G7,RSAD2,STAT1,TGM2,TLR7,TNFSF10,UBD,USP18,XAF1	152 (14)
IRF3		transcription regulator	Inhibited	-5.379	bias	2.6e-23	ADAR,APOBEC3B,B2M,CCL2,CCL3L3,CCL5,CD1B,CD274,CD40,CD69,CMPK2,CXCL10,DHX58,EIF2AK2,GBP1,GBP5,IFI44,IFI44L,IFI6,IFIH1,IFIT1,IFIT3,IFNW1,IRF7,Klrk1,OAS1,OAS2,PARP14,RSAD2,STAT1,TAP1,TLR4,TNFSF10,USP18,ZBP1	155 (13)
CD3		complex	Inhibited	-3.329	bias	6.83e-23	AHR,ARHGDIB,BCL2,BCL2A1,CASP8,CCL3L3,CCL5,CCR2,CCR5,CCR6,CD2,CD226,CD27,CD274,CD3E,CD4,CD40LG,CD5,CD53,CD69,CD80,CH25H,CORO1A,CXCL10,CXCR3,CXCR6,DOCK2,ELK3,ETS1,ETS2,FCER1G,FYB1,GBP1,GZMK,HLA-DQB1,ICAM2,ICOS,IFI35,IFIT1,IL12RB1,IL16,IL2RG,IL7R,IRF8,ITGA4,ITGB7,LCP1,LSP1,LYN,NAIP,NFKB1,PDCD1,PLIN2,PTGER4,PTPN22,PTPRC,PTPRJ,RAC2,STAT1,TFEC,TFPI2,TGM2,TNFSF10,TRIM5,XAF1,XCL1,ZFP36L1	215 (15)
IL21		cytokine	Inhibited	-4.671	bias	7.94e-23	BCL2,CASP1,CCL3L3,CCL5,CCR7,CD1D,CD2,CD27,CD40LG,CD69,CMPK2,CXCL10,CXCR3,EIF2AK2,FCER1G,FCGR2B,FGL2,GBP5,GBP6,HAVCR2,IDO1,IFIT1,IFIT3,IL7R,IRF7,Klrk1,OAS2,PDCD1,PTPRC,RSAD2,SELL,TAP1,TLR4,USP18	213 (17)
TCR		complex	Inhibited	-2.709	bias	8.58e-23	BCL2,BCL2A1,CCL3L3,CCL5,CCR2,CCR5,CCR6,CCR7,CD27,CD4,CD40LG,CD5,CD69,CXCL10,CXCL9,CXCR3,CYTIP,DHX58,HERC5,ICOS,IFI44,IFI44L,IFI6,IFIH1,IFIT1,IFIT3,IL12RB1,IL16,IL7R,IRF7,ITGB7,LAT,LCP2,MX1,MX2,NFE2L3,NFKB1,OAS1,PDCD1,PDE3B,PIM1,PTK2B,PTPRC,RASGRP1,RSAD2,SELL,STAT1,TLR4,TLR7,TLR9,XCL1,ZNFX1	221 (18)
IL27		cytokine	Inhibited	-5.267	bias	1.2e-21	AHR,B2M,CCL2,CCL5,CCR6,CD274,CD69,CD80,CXCL10,CXCL9,EIF2AK2,GBP2,HLA-DMA,HLA-DMB,HLA-DOA,HLA-DOB,HLA-DQA1,HLA-DQB1,HLA-DRA,ICOS,IL18BP,IL1RN,ITGAM,MX1,OAS1,PDCD1LG2,PIM1,STAT1,TAP1,TNFSF10,UBD	209 (16)
IFNAR2		transmembrane receptor	Inhibited	-2.646	bias	3.21e-21	BCL2L14,CXCL10,HERC5,IDO1,IFI44,IFI6,IFIH1,LAMP3,MX2,OAS1,OAS2,PSMB10,PSMB8,TGM2,TNFSF10,UBA7,UBD,USP18,XAF1	192 (13)
STAT6	-1.28	transcription regulator		1.06		4.09e-21	BCL2,CCL2,CCL3L3,CCL5,CCL8,CCR5,CCR7,CD2,CD40,CD69,CD80,CMPK2,CST7,CTSS,CXCL10,DHX58,DOCK10,EFHD2,EIF2AK2,FCER1G,GBP2,GBP5,GBP6,HCK,HLA-DMA,HLA-DMB,ICOS,IDO1,IFI44,IFI44L,IFIH1,IFIT3,IL1RN,IRAK3,IRF7,ITGB7,KCTD12,LCP2,LTB,LY75,MMP13,MPEG1,PDCD1LG2,PLBD1,PREX1,PSTPIP1,RIPK3,RNF213,TFEC,ZBP1	215 (17)
IL15		cytokine	Inhibited	-4.452	bias	6.66e-21	AHR,ARHGDIB,BCL2,CCL2,CCL5,CCR2,CD2,CD226,CD274,CD40,CD40LG,CD5,CD53,CD69,CD80,CORO1A,CSF1,CXCL10,CXCR6,ELK3,ETS1,FYB1,GCNT1,GZMK,HAVCR2,ICAM2,ICOS,IFI35,IFIT1,IL12RB1,IL2RG,IL7R,ITGB7,Klrk1,LSP1,LYN,MKNK1,MX1,NFKB1,PDCD1,PIM1,PSMB10,PSMB8,PTPRC,PTPRJ,RAC2,RGS16,SELL,SPN,TNFSF10,TRIM5,ZFP36L1	165 (17)
TLR3		transmembrane receptor	Inhibited	-4.448	bias	1.6e-20	CCL2,CCL3L3,CCL5,CD274,CD40,CD69,CD80,CFB,CMPK2,CXCL10,DHX58,EIF2AK2,GBP2,HERC5,IFI44,IFI44L,IFI6,IFIH1,IFIT1,IFIT3,IFNW1,IL1RN,IRF7,Klrk1,MX1,MX2,NFE2L3,NFKB1,OAS1,RGS1,RSAD2,STAT1,TLR4,TLR7,TNFSF10,USP18,ZNFX1	150 (13)
PRL		cytokine	Inhibited	-5.539	bias	2.18e-20	ADAR,B2M,BCL2,CCL2,CD40,CD69,CMPK2,CST3,CTSH,CTSS,CXCL10,CXCL9,DES,DHX58,EIF2AK2,HERC5,IFI35,IFI44,IFI44L,IFI6,IFIH1,IFIT1,IFIT3,IRF7,LAMP3,LY6E,MX2,NFKB1,NUPR1,OAS1,OAS2,PARM1,PARP14,PIM1,PTGFR,RSAD2,SAMD9,SAMHD1,SHFL,STAT1,USP18,XAF1	202 (19)
SOCS1		other	Activated	4.178	bias	5.58e-20	BCL2,BCL2A1,CCL2,CCR6,CCR7,CD1D,CD40,CD69,CXCL10,CXCR3,FCER1G,GBP5,GBP6,H2-T24,IFI44,IFIH1,IFIT1,IFIT3,IL12RB1,IRF7,MMP13,MX1,OAS1,OAS2,RSAD2,STAT1,TGM2,USP18	195 (15)
TLR7	-1.92	transmembrane receptor	Inhibited	-5.255	bias	1.35e-19	BCL2,BCL2A1,CCL2,CCL5,CCR7,CD1D,CD274,CD40,CD69,CD79A,CD80,CXCL10,CXCL9,ETS2,FCER1G,IDO1,IFI35,IFI44,IFI44L,IFIT1,IFIT3,IFNW1,INPP5D,IRF7,MUSK,MX1,MX2,NFKB1,OAS2,RSAD2,STAT1,TLR7,TMEM150B	182 (17)
Immunoglobulin		complex	Inhibited	-2.313		1.91e-19	ANPEP,BCL2,BCL2A1,CASP1,CASP4,CCL2,CCL3L3,CCL5,CCL8,CCR2,CCR6,CCR7,CD274,CD40,CD40LG,CD69,CD80,CH25H,CSF1,CSF2RB,CTSH,CXCL10,CXCL9,EIF2AK2,ETS2,FCER1G,HCK,HEY1,HEY2,HLA-DQB1,ICOS,IDO1,IFIT3,IL1RN,IL2RG,IL7R,IRF7,IRF8,ITGA4,ITGAM,JCHAIN,KCTD12,LSP1,LTB4R,MMP13,MX1,NAIP,NLRP3,OAS1,OAS2,P2RY13,PDCD1,PDE3B,PSMB8,PYCARD,RGS16,RSAD2,SELL,STAT1,TLR7,TLR8,TNFSF8,UBD	208 (13)
NKX2-3		transcription regulator	Activated	3.678		2.07e-19	AIF1L,ANGPT2,ARHGDIB,ASNS,CASP1,CMPK2,DHX58,EIF2AK2,GBP1,GBP2,GHR,GIMAP7,HEY1,HEY2,IDO1,IL18BP,IL7R,LY6E,MFNG,PARP14,PARP9,PSMB8,RNF213,SAMD9,SHFL,STAT1,TAP1,TAP2,TFPI2,TRIM5,UBA7,UNC93B1,USP18,XAF1,ZNF704,ZNFX1
IFNA1/IFNA13		cytokine	Inhibited	-4.253	bias	6.15e-19	CCL8,CD274,CD40,CD69,CD80,CXCL10,CXCL9,DHX58,EIF2AK2,IFI6,IFIH1,IFIT1,IRF7,MX1,OAS1,OAS2,RSAD2,SIGLEC1,STAT1,ZBP1	170 (17)
Ifn		group	Inhibited	-4.122	bias	1.3e-18	B2M,CASP8,CD40,CD69,CD80,CH25H,CXCL10,CXCR3,DHX58,EIF2AK2,IDO1,IFIH1,IFIT1,IRF7,IRF8,ITGA4,MX1,OAS2,PTAFR,PTPRJ,RSAD2,STAT1,TAP1,TLR7,ZBP1	178 (13)
STAT2		transcription regulator	Inhibited	-3.233	bias	1.79e-18	BCL2,CCL5,CD40,CXCL10,GBP1,GBP6,IFI35,IFI6,IFIT1,IFIT3,IRF7,MX1,OAS1,OAS2,PSMB8,RSAD2,STAT1,TNFSF10,USP18,ZBP1	201 (18)
PTGER4	-2.08	G-protein coupled receptor	Activated	3.009		2.06e-18	CCL2,CCL3L3,CCR7,CD40,CD69,CH25H,CMPK2,CXCL10,GBP2,GBP6,HAVCR2,IFI35,IFIH1,IRF7,LPAR6,MMP13,NCF1,PARP14,RNF144B,RNF213,RSAD2,SLAMF8,ST8SIA4,TLR8,TNFSF10,USP18,XAF1,YPEL3,ZFP36L1	222 (15)
IL1B		cytokine	Inhibited	-7.076		6.42e-18	B2M,BCL2,BCL2A1,CASP4,CCL2,CCL3L3,CCL5,CCL8,CCR2,CCR5,CCR6,CCR7,CD274,CD4,CD40,CD40LG,CD69,CD80,CFB,CHI3L1,CMPK2,CSF1,CSF2RB,CTSS,CXCL10,CXCL9,CYTIP,DACH1,ETS2,FCGR2B,GBP1,GBP2,GBP6,GHR,GM2A,HERC5,HLA-DRA,IDO1,IFIT1,IFIT3,IL16,IL1RN,IRAK3,IRF7,ITGAM,ITGB3,LCP1,LGALS9,MMP13,MX1,NFKB1,OAS2,PDCD1,PDCD1LG2,PIM1,PSMB10,PSMB8,PTGFR,RAC2,RGS16,RSAD2,STAT1,TAP2,TFPI2,TGM2,TLR4,TLR7,TLR8,TNFSF10,UBD,USP18	223 (13)
CSF2		cytokine	Inhibited	-5.821	bias	6.48e-18	BCL2,BCL2A1,CASP1,CCL2,CCL3L3,CCR2,CCR5,CCR7,CD180,CD1B,CD207,CD40,CD40LG,CD5,CD69,CD80,CLEC6A,CSF1,CSF2RB,CXCL10,CXCR3,F2R,F2RL2,FCGR2B,HLA-DQB1,ICOS,IDO1,IL16,IL1RN,INPP5D,IRAK3,ITGA4,ITGAM,ITGB3,LAMP3,LCP1,LTB,LY75,MKNK1,MPP1,NFKB1,NLRP3,PIK3CG,PIM1,PTGER4,PTK2B,SLAMF7,TGM2,TIFA,TLR4,TLR9,TNFSF8,UBD	213 (14)
IFNA4		cytokine	Inhibited	-3.898	bias	1.12e-17	AP1S3,CCL8,CD274,CD69,CXCL10,CXCL9,GBP2,GBP5,H2-T24,IFIH1,IFIT1,JAML,MX1,PIK3AP1,RSAD2,USP18,ZBP1	200 (18)
PNPT1		enzyme	Activated	4	bias	2.18e-17	CCL5,CMPK2,CXCL10,EIF2AK2,GBP2,GBP6,IFI44,IFIH1,IFIT3,IRF7,OAS1,PARP14,PARP9,RNF213,STAT1,USP18,XAF1	173 (11)
MAPK1		kinase	Activated	2.776		4.55e-17	ADAR,ANPEP,BCL2,CCL2,CCL3L3,CCL5,CD69,CFB,CRYBG1,DOCK10,EIF2AK2,GBP1,GBP2,GBP5,HERC5,HLA-DMA,IFI35,IFI44,IFI6,IFIH1,IFIT1,IFIT3,IGF2BP3,IL12RB1,IL1RN,IRF7,ITGB3,LAMP3,MMP13,MX2,NPTX2,NUPR1,OAS1,OAS2,PSMB8,RGS16,SAMHD1,SLITRK6,STAT1,TAP1,TM4SF5,TNFSF10,TRIM5,USP18,WIPF1	179 (17)
RNY3		other	Inhibited	-3.742	bias	5.45e-17	CXCL10,HERC5,IFI44,IFI44L,IFIT1,IFIT3,LAMP3,LY6E,MX1,OAS1,OAS2,RSAD2,SIGLEC1,XAF1
IL12 (complex)		complex	Inhibited	-3.572	bias	6e-17	AHR,CASP1,CCL2,CCL5,CCR2,CCR5,CCR6,CCR7,CD226,CD40LG,CD69,CSF1,CXCL10,CXCR3,CYTIP,HAVCR2,ICOS,IDO1,IFIH1,IL12RB1,IL18BP,IL7R,IRF8,ITGA4,ITGAL,LTB,PDCD1,PIM1,SELL,TLR4,XCL1	230 (16)
IL6		cytokine	Inhibited	-3.801	bias	1.03e-16	AHR,ANPEP,BCL2,CASP1,CASP4,CCL2,CCL3L3,CCL5,CCR2,CCR5,CCR6,CCR7,CD274,CD40,CD48,CD53,CD79A,CD80,CSF1,CSF2RB,CST3,CXCL10,CXCR3,CYTIP,ETS2,FLI1,GBP2,HLA-DMA,HLA-DQA1,ICAM3,ICOS,IDO1,IFIT1,IL1RN,IL2RG,IL7R,ITGAM,ITGB3,JCHAIN,LY86,LYZ,MMP13,NFKB1,PDCD1,PIM1,PSMB10,PSMB8,PTGER4,PTGFR,PTPRC,RNASE6,SEMA4A,SNX10,STAT1,TAP1,TGM2,TLR4,TLR7,TLR8,TLR9,TNFSF10,TTR	208 (13)
TGM2	-1.74	enzyme	Inhibited	-5.622		3.44e-16	BCL2A1,CCL2,CXCL10,FCER1G,GM2A,ICAM3,IFI35,IFI6,IFIT1,IFIT3,ITGAM,ITGB3,JAML,LGALS9,LRRC25,LSP1,LY6E,NLRC4,OAS1,OAS2,PARP14,PARP9,PIM1,PPP1R16B,RNF213,SAMHD1,SELL,SLAMF7,STAT1,TAP1,UBA7,XAF1	157 (13)
TLR4	-1.91	transmembrane receptor	Inhibited	-4.54	bias	3.49e-16	APOBEC3B,BCL2,CASP8,CCL2,CCL3L3,CCL5,CCL8,CCR5,CCR7,CD274,CD40,CD80,CFB,CMPK2,CXCL10,FCGR2B,FGL2,GBP2,HHEX,HLA-DQA1,IFIT3,IFNW1,IL18BP,IRAK3,IRF7,IRF8,ITGAM,LYST,MX1,NFKB1,NLRP3,PTGFR,RGS1,RGS16,RSAD2,SLA,STAT1,TLR4,TNFSF10,TNFSF8	216 (19)
NFkB (complex)		complex	Inhibited	-5.494	bias	4.1e-16	AHR,BCL2,BCL2A1,CASP1,CASP4,CASP8,CCL2,CCL3L3,CCL5,CCL8,CCR2,CCR7,CD274,CD40,CD40LG,CD69,CD80,CFB,CSF1,CST7,CXCL10,CXCL9,ETS1,GBP2,GZMK,HERC5,HLA-DMB,ICOS,IDO1,IFNW1,IL1RN,IL7R,IRF7,ITGAL,ITGAM,KYNU,LSP1,LTB,MMP13,NFKB1,PTAFR,RGS16,RSAD2,SOD3,SOX5,TAP1,TAP2,TFEC,TFPI2,TGM2,TLR4,TNFAIP8,TNFSF10,UBD	200 (11)
TLR9	-1.73	transmembrane receptor	Inhibited	-4.522	bias	4.61e-16	BCL2,CCL3L3,CCL5,CCR7,CD27,CD274,CD40,CD5,CD69,CD80,CSF1,CXCL10,CXCL9,IDO1,IFI35,IFI44L,IFIT1,IFIT3,IFNW1,IRF7,LYST,MX1,MX2,OAS2,PYCARD,RSAD2,STAT1,TLR4,TLR7,TNFSF10,USP18	164 (15)
IL1RN	-1.94	cytokine	Activated	4.352	bias	5.91e-16	CCL2,CTSS,GBP1,HLA-DQB1,IFI44,IFI44L,IFI6,IFIH1,IFIT3,IL18BP,IRF7,LAMP3,LGALS9,MX1,MX2,OAS1,OAS2,RSAD2,SAMD9,SLC15A3,THEMIS2,TNFSF10,UBD,USP18	202 (13)
ACKR2		G-protein coupled receptor	Activated	3.833	bias	8.91e-16	ADAR,CCL3L3,CCL5,CCR2,CXCL10,DHX58,EIF2AK2,IFI44,IFIT3,IRF7,OAS1,OAS2,RSAD2,STAT1,USP18	153 (14)
EBI3		cytokine	Inhibited	-3.779	bias	9.03e-16	B2M,CCR6,CD274,CD80,GBP2,HAVCR2,HLA-DMA,HLA-DMB,HLA-DOB,HLA-DQA1,HLA-DRA,MX1,PDCD1,PDCD1LG2,PIM1,STAT1,TAP1,TNFSF10	194 (16)
CD28		transmembrane receptor	Inhibited	-3.216	bias	1.2e-15	AHR,ARHGDIB,BCL2,BCL2A1,CASP8,CCR5,CCR6,CD226,CD27,CD274,CD3E,CD40LG,CD69,CD80,CH25H,CXCR3,CXCR6,FCER1G,FYB1,GBP1,GBP2,HAVCR2,HLA-DQB1,ICOS,IL12RB1,IL7R,IRF8,ITGA4,ITGAL,ITGB7,LCP1,LSP1,NAIP,NFKB1,PDCD1,PTGER4,PTPRJ,TFPI2,TNFSF10,XCL1	209 (19)
PRDM1		transcription regulator	Activated	2.3		1.7e-15	AFF3,ATP9A,BCL2A1,CCR7,CD53,CD79A,CHI3L1,CYTH4,GIMAP7,HCK,HHEX,HLA-DQA1,HLA-DRA,IDO1,IL7R,IRF7,IRF8,ITGA4,JCHAIN,LAT,NLRP3,PDCD1,PIK3AP1,PSMB10,PSMB8,RELN,RGS16,RSAD2,SELL,THEMIS2,TNFSF10,TRIB1,TTR	191 (16)
IL7		cytokine	Inhibited	-3.281	bias	4.4e-15	AHR,BCL2,BLNK,CCL2,CD2,CD274,CD3D,CD3G,CD69,CSF1,HAVCR2,ICOS,IL7R,ITGB7,LTB,LYN,MMP13,MX1,PDCD1,PIK3IP1,PIM1,RGS16,SELL,TNFSF10,TNFSF8	210 (18)
CD40	-2.12	transmembrane receptor	Inhibited	-3.019	bias	6.72e-15	ANPEP,BCL2,BCL2A1,CCL2,CCL5,CD27,CD40,CD40LG,CD69,CD80,CSF1,CXCL10,DAPP1,FCGR2B,HLA-DQB1,IL1RN,ITGAL,ITGAM,JCHAIN,NFKB1,PDCD1,PIM1,PSMB10,SELL,SLAMF7,TAP1,TAP2,TLR9,TNFSF10	168 (13)
IFN alpha/beta		group	Inhibited	-4.154	bias	1.08e-14	CCL2,CCL5,CCR2,CCR7,CD40,CD69,CD80,CXCL10,FGL2,IDO1,IFIT3,IRF7,IRF8,LY6E,RSAD2,STAT1,TLR7,TNFSF10	185 (16)
RC3H1		enzyme	Activated	3.637	bias	1.2e-14	APOBEC3B,CCL2,CCL5,CCR6,CCR7,ICOS,IFI44,IFI44L,IFI6,IFIT1,IFIT3,MX1,OAS1,OAS2,PARP9,RSAD2,SHFL,STAT1,STING1	186 (9)
FOXP3		transcription regulator		0.555		1.8e-14	BCL2,CCL3L3,CCL5,CCR2,CCR7,CD226,CD40LG,CD69,CD80,CSF1,CXCR6,FGL2,GBP2,ICOS,IL7R,LTB4R,NFKB1,P2RY10,PDCD1,PDE3B,PTPN22,RGS1,SELL,SLCO4A1,TGM2,TNFSF8,TTR,XCL1	184 (16)
BTK		kinase	Activated	2.725		2.64e-14	BCL2A1,CCR7,CD2,CD274,CD40,CD69,CXCL10,CXCL9,ETS1,ICOS,IFI35,IFI44L,IFIT1,IFIT3,ITGB3,MX1,MX2,OAS2,PIM1,SPN,STAT1,TLR9	185 (17)
DDX58		enzyme	Inhibited	-3.635	bias	2.67e-14	CASP4,CCL2,CCL5,CD4,CXCL10,EIF2AK2,IFI35,IFI44,IFIH1,IFIT1,IFIT3,IRF7,IRF8,OAS1,RSAD2,STAT1,TNFSF10	159 (15)
IL18		cytokine	Inhibited	-4.454	bias	3e-14	BCL2,CCL2,CCL3L3,CCL5,CCR5,CCR7,CD226,CD40,CD40LG,CD69,CSF1,CXCL10,CXCL9,HAVCR2,IDO1,IL12RB1,IL18BP,INPP5D,ITGAL,ITGAM,MMP13,PDCD1,SAMHD1,SELL,TLR4,XCL1	210 (16)
IL3		cytokine	Inhibited	-3.211	bias	3.83e-14	ARHGDIB,BCL2,CCL2,CD3D,CD3G,CD40,CD40LG,CD48,CD53,CD69,CD80,CSF1,CXCL9,EIF2AK2,F2R,FCER1A,FCGR2B,ITGAM,ITGB3,ITGB7,JCHAIN,LAMP3,LY75,LYN,MMP13,NCF1,PIM1,PLA2G7,PLCB2,PTPN22,Rnf113a1,SELL,SLAMF7,SOX5,TLR4,TNFSF10,TNFSF8,YPEL3	196 (19)
FAS		transmembrane receptor	Inhibited	-3.505		3.9e-14	BCL2,BCL2A1,CASP8,CCL2,CCL3L3,CCL5,CD1D,CD48,CD80,CRYBG1,CSF1,CXCL10,CXCL9,CXCR3,FCGR2B,FGL2,GBP1,GBP2,HLA-DQB1,IFIT1,IL16,INPP5D,LAMP3,LAT,LTB,LY75,MMP13,P2RY10,PIK3CG,PLIN2,PRKCB,PSD4,PSTPIP1,PTGER4,RSAD2,SIPA1,STK17B,TLR8,TNFSF10,TRIB1	188 (14)
ETV6-RUNX1		fusion gene/product	Activated	5.109	bias	1.21e-13	ARHGAP25,CCL5,CD40,CD48,CD79A,CORO1A,EPHA7,GBP2,H4C13,IFI35,IFI6,IFIH1,IFIT1,IFIT3,IRF7,IRF8,ITGA4,ITGAL,LCP2,LTB,LYN,OAS1,OAS2,PIM1,PTPRC,RAC2,RGL1,RGS16,RSAD2,SAMHD1,SELL,SIPA1,STAT1,STK17B,TLR4,TNFSF10	123 (5)
TAB1		enzyme	Activated	3.053	bias	1.37e-13	CCL5,CFB,CH25H,CXCL10,GBP1,GBP2,IFIH1,IFIT1,IRF7,MMP13,NFKB1,TNFSF10,XAF1	182 (18)
TICAM1		other	Inhibited	-4.108	bias	1.4e-13	APOBEC3B,CASP4,CCL2,CCL3L3,CCL5,CD40,CD80,CFB,CH25H,CMPK2,CXCL10,ETS2,IFIT1,IFIT3,IL18BP,IRF7,NFKB1,PILRA,RSAD2,SAMHD1,TFEC,TNFSF10	156 (18)
MAVS		other	Inhibited	-3.666	bias	1.45e-13	ADAR,CCL5,CGAS,CMPK2,CXCL10,DHX58,IFIT1,IFIT3,IRF7,NFKB1,OAS1,OAS2,RSAD2,STAT1,TLR7,USP18	146 (14)
IRF8	-1.8	transcription regulator		-1.319	bias	1.63e-13	B2M,CCL5,CCR2,CCR6,CCR7,CD37,CD4,CD40,CD80,CFB,CTSS,GBP1,IDO1,IFI44L,IFI6,IFIT3,IRF8,ITGAM,LSP1,OAS1,STAT1,TLR4,TLR9	216 (17)
Ifn gamma		complex	Inhibited	-4.17	bias	1.99e-13	ADAR,CASP1,CCL2,CCL5,CHI3L1,CXCL10,CXCL9,CXCR3,EIF2AK2,GBP1,HLA-DRA,IFI44L,IL18BP,IRF8,LGALS9,STAT1,TLR4,TNFSF10,XAF1	220 (16)
IL33		cytokine	Inhibited	-4.101	bias	3.43e-13	ARHGAP30,ATP8B4,BCL2A1,CASP1,CCL2,CCL3L3,CCL5,CCR2,CD40,CD53,CD69,CD80,CXCL10,DOCK2,ELMO1,GIMAP1-GIMAP5,HCK,IL1RN,IL2RG,IRAK3,ITGAM,NFKB1,NLRP3,PILRA,PLIN2,PTPRC,RASGRP1,RGS1,SIGLEC1,TFEC,THEMIS2,TNFSF10	196 (18)
IRF9		transcription regulator	Inhibited	-2.216		4.52e-13	CD69,CXCL10,GBP1,GBP6,IFIT1,IFIT3,IRF7,IRF8,MX1,OAS2,PDCD1,STAT1,TNFSF10,ZBP1	211 (18)
RNASEH2A		enzyme				7.32e-13	ADAR,CXCL10,GBP2,IFI35,IFI44,IFIH1,IFIT3,IRF7,NFKB1,OAS1,PARP9,RSAD2,TLR4,USP18
PIK3CG	-2.5	kinase	Activated	2.65		1.05e-12	APOBEC3B,B2M,BCL2,BCL2A1,CXCL10,GBP2,GBP5,GBP6,ITGB3,ITK,OAS2,PIK3CG,STAT1,TAP1,TLR8,TNFSF10,UBD,ZBP1	207 (16)
STING1	-2.11	other	Inhibited	-3.389	bias	1.17e-12	CALB2,CCL5,CGAS,CXCL10,GBP5,IFI44,IFI44L,IFIT1,IFIT3,IRF7,OAS1,PTPRC,RGS16,RSAD2,USP18	163 (17)
MAP3K7		kinase		0.118		1.28e-12	CCL5,CCR7,CFB,CH25H,CXCL10,GBP1,GBP2,IFI44,IFIH1,IFIT1,IFIT3,IRF7,MMP13,NFKB1,OAS2,TNFSF10,XAF1	182 (17)
TRIM24		transcription regulator	Activated	3.879	bias	1.39e-12	BLNK,CCL5,CMPK2,CXCL10,DHX58,FLRT3,GBP2,IFI35,IFI44,IFIH1,IFIT3,IRF7,OAS1,PSMB10,PSMB8,SAMHD1,STAT1,TAP1,UBA7,USP18	162 (14)
IL5		cytokine	Inhibited	-5.292	bias	2.21e-12	ASNS,BCL2,CASP4,CCL2,CCR2,CCR5,CCR7,CD40,CD40LG,CD5,CD69,CD79A,CD80,CLEC2B,CSF2RB,CXCR3,FCGR2B,FGL2,GBP2,IL18BP,IL2RG,IRF7,ITGAM,ITGB7,JCHAIN,LCP2,LTB,MKNK1,PIM1,PTPRC,SEMA4A,SPN,TNFSF8	208 (17)
IFN type 1		group	Inhibited	-2.376		2.37e-12	BCL2,CCL5,CD69,CGAS,CXCL10,DHX58,EIF2AK2,IDO1,IFIH1,IFIT1,STAT1,TNFSF10,UBA7	149 (17)
IFIH1	-2.56	enzyme	Inhibited	-3.072	bias	2.37e-12	CCL2,CCL5,CD4,CXCL10,IFI44L,IFIT1,IRF7,OAS1,OAS2,PTPRJ,RSAD2,SIGLEC1,USP18	149 (14)
MYD88		other	Inhibited	-4.566	bias	2.84e-12	APOBEC3B,CASP4,CCL2,CCL3L3,CCL5,CD274,CD40,CD80,CH25H,CMPK2,CXCL10,ETS2,FCER1G,HCK,IFNW1,IL1RN,INPP5D,IRF7,IRF8,ITGA4,ITGB7,NFKB1,NLRP3,PILRA,RSAD2,SAMHD1,TFEC,USP18	192 (18)
Ige		complex	Inhibited	-2.496	bias	5.03e-12	BCL2,BCL2A1,CCL2,CCL3L3,CCL5,CCR5,CD40,CD53,CD80,CMPK2,ELMO1,F2R,FCER1A,FCER1G,FCGR2B,GIMAP1-GIMAP5,HAVCR2,HLA-DMA,IL7R,IRAG2,ITK,LCP2,NFKB1,PIK3IP1,PILRA,PTPN22,RASGRP1,RGS16,RSAD2,SLCO4A1,TCIRG1,TLR7,TLR9,TNFSF10,XCL1	197 (17)
DNASE2		enzyme	Activated	2.621	bias	5.62e-12	CH25H,CXCL10,DHX58,IFIT3,IRF7,OAS1,RSAD2,SLAMF8,TNFSF10,USP18,ZBP1
TLR2		transmembrane receptor	Inhibited	-2.901	bias	6.99e-12	CCL2,CCL3L3,CCL5,CCR2,CCR5,CD1B,CD40,CD40LG,CD69,CD80,CXCL10,HAVCR2,HLA-DQA1,IL1RN,IRAK3,ITGA4,ITGB7,MMP13,MX1,NFKB1,PTGFR,TLR4,TNFSF10	189 (14)
BCR (complex)		complex	Inhibited	-2.871	bias	9.8e-12	BCL2,BCL2A1,CCR6,CCR7,CD27,CD5,CD69,CD80,GBP2,HLA-DMA,IL12RB1,ITGA4,PDCD1,PIM1,PTAFR,PTPN22,SELL,SLAMF7,TLR9,TNFSF8	188 (18)
LDL		complex	Inhibited	-2.37	bias	1.03e-11	APOBEC3B,BCL2,BCL2A1,CASP1,CASP8,CCL2,CCL5,CCL8,CCR2,CCR7,CD40,CD40LG,CD80,CXCL10,FCGR2B,IDO1,IL1RN,IRAK3,IRF7,ITGB3,MX1,NCF1,NFKB1,NLRP3,PLIN2,PTAFR,SIGLEC1,SIPA1,TLR4,TNFSF10	185 (15)
CGAS	-1.52	enzyme	Inhibited	-3.106	bias	1.12e-11	CCL5,CXCL10,IFI44,IFI44L,IFIT1,IFIT3,IRF7,OAS1,RSAD2,USP18	129 (12)
IFNK		cytokine	Inhibited	-2.828	bias	1.12e-11	CD40,CD80,CXCL10,CXCL9,EIF2AK2,IFIH1,MX1,OAS1,STAT1,ZBP1	189 (18)
IL12 (family)		group	Inhibited	-3.656	bias	1.2e-11	BCL2,CCL5,CCR5,CCR6,CD274,CD3E,CD4,CD40LG,CD69,CD80,ICOS,IDO1,IRF8,PDCD1,PIM1,PTPRC,SAMHD1,SELL,STAT1,TNFSF10	227 (14)
TBK1		kinase		-1.469	bias	1.24e-11	APOBEC3B,CCL3L3,CCL5,CD40,CD80,CMPK2,CXCL10,FGL2,IFI44,IFIT1,IFIT3,IRF7,NFKB1,OAS1,OAS2,RSAD2	136 (12)
NR1H3		ligand-dependent nuclear receptor		1.242		1.72e-11	CCL2,CCL3L3,CCL5,CCR2,CCR5,CCR7,CD274,CD4,CD40,CFB,CH25H,CXCL10,CYTIP,FGL2,GRAP2,IL12RB1,IL1RN,IRF7,ITGAL,ITGAM,ITGB3,LCP2,LSP1,LY86,LYZ,TAP1,TRIB1,ZBP1	150 (14)
APP		other	Inhibited	-3.486		1.79e-11	BCL2,CCL2,CCL3L3,CCL5,CCR5,CD40,CD69,CH25H,CKB,CMPK2,CSF1,CSF2RB,CXCL10,ETS2,FCGR2B,GABBR2,GBP2,GBP6,GHR,HAVCR2,HEY1,HEY2,ICAM2,IDO1,IFI35,IFIH1,IRF7,ITGA4,ITGAL,ITGAM,ITGB3,KCNE3,KYNU,LPAR6,MMP13,NCF1,NFKB1,NLRP3,NOG,PARP14,PRKCB,PTPRC,PYCARD,RELN,RNF144B,RNF213,RSAD2,SLAMF8,ST8SIA4,TLR4,TLR7,TLR8,TLR9,TNFSF10,TPD52L1,TTR,USP18,XAF1,YPEL3,ZFP36L1	216 (20)
DYSF		other				2.19e-11	B2M,CD48,CD53,CTSH,CTSS,CXCL10,EVI2A,FCGR2B,GPR65,HLA-DQA1,HLA-DQB1,ITGB3,LCP1,LYZ,MPEG1,PRSS23
SYK		kinase		0.166		2.54e-11	BCL2,CCL2,CCL5,CCR7,CD40LG,CD69,CXCL10,DOCK10,FCER1G,FGL2,GIMAP7,ITGAM,ITGB3,OAS1,OAS2,PDCD1,PIM1,TFPI2,TNFSF10	210 (15)
IRF2		transcription regulator		0.724	bias	2.63e-11	B2M,BCL2,CASP1,CFB,CTSS,CXCL10,EIF2AK2,GBP1,IFI35,IRF7,IRF8,OAS1,PSMB10,PSMB8,PTGR1,TAP1,TAP2,TLR4,TNFSF10,USP18	182 (20)
CNOT7		transcription regulator				3.66e-11	B2M,CMPK2,IFI35,IFI44L,IFI6,OAS1,OAS2,PSMB8,STAT1,TAP1,TAP2	116 (7)
RELA		transcription regulator	Inhibited	-4.263	bias	4.15e-11	AHR,ARHGDIB,B2M,BCL2,BCL2A1,CASP8,CCL2,CCL5,CCR7,CD274,CD40,CD69,CD80,CFB,CHI3L1,CXCL10,CXCL9,DOCK8,ELMO1,GBP1,IL1RN,IL7R,IRF7,LTB,LYN,LYST,NFKB1,OAS2,PSMB10,PTGER4,RGS1,STK17B,TAP1,TAP2,TFPI2,TGM2,TLR9,UBD	205 (14)
IFNLR1		transmembrane receptor				5.25e-11	CCL3L3,CCL5,CLEC4D,CMPK2,CSF1,CXCL10,IFI44,IFIH1,IFIT3,IRF7,MX1,RSAD2	159 (12)
IFNE		cytokine	Inhibited	-3.124	bias	8.17e-11	CD40,CD80,CXCL10,CXCL9,HERC5,IFIH1,MX2,PTGER4,STAT1,TRIM5,USP18,ZBP1	147 (16)
PSMB11		peptidase	Activated	3	bias	8.38e-11	CCL5,CCR7,CD2,CD5,CTSS,IL2RG,ITGAM,ITGB7,LSP1,LY75,NCF1,PDCD1LG2,PIK3CG,PLCB2,PRKCB,PTK2B,PTPRC,THBS3,TNFSF10
PARP9	-1.87	enzyme	Inhibited	-2.975	bias	9.81e-11	HLA-DOB,HLA-DQA1,HLA-DQB1,IFI44,IFIT1,IFIT3,IRF7,OAS2,STAT1	117 (7)
ZBTB16		transcription regulator		-1.323		1.07e-10	CCR2,CCR6,CD180,CD2,CD274,CD3D,CD3E,CD3G,CD40,CXCL10,CXCR3,CXCR6,DHRS3,EIF2AK2,F2R,ICOS,IL12RB1,IL7R,ITGAM,ITGB3,Klrk1,LTB4R,LY86,SELL,SLAMF6,TNFSF8	101 (3)
IFNL4		cytokine	Inhibited	-2.802	bias	1.16e-10	CXCL10,DHX58,IFIH1,IFIT1,MX1,OAS1,OAS2,STAT1	127 (8)
GATA2		transcription regulator	Inhibited	-2.906		1.34e-10	ANGPT2,CCL2,CCL3L3,CCL5,CCR2,CD226,CD40,CD69,CD96,CHI3L1,CLEC4F,CLNK,CST7,CXCL10,ETS1,F2R,F2RL2,FCER1A,GBP2,GDA,GPR141,GPR65,GRAP2,HHEX,ICAM2,ICOS,IKZF1,IL16,ITGAM,LTB4R,PIK3CG,SPN,TGM2	151 (7)
SMARCA4		transcription regulator	Inhibited	-3.43	bias	2.01e-10	ACSL5,AHR,ARHGAP30,ARHGDIB,ASNS,BCL2,BCL2A1,CALB2,CASP1,CCL2,CCR2,CCR6,CLIC2,CRYBG1,CSF1,CTSH,CTSS,CXCR3,CXCR6,DES,ETS2,GBP1,HCLS1,HEY1,HLA-DRA,HNMT,ICAM2,IFIT1,IL7R,IRAG2,LPXN,NOSTRIN,PLIN2,RAC2,RGS1,SKAP2,SOD3,STXBP6,TAP1,TCAF2,TNFAIP8,TNFSF10,TTR,UBD,WIPF1	161 (7)
PPP2CA		phosphatase	Inhibited	-2.897	bias	2.15e-10	AHR,BCL2,CASP1,CD69,CFB,CXCL10,ICOS,IL2RG,IRF7,ITGAL,PTPRC,SELL,SLAMF8	171 (17)
NRAS		enzyme	Activated	2.523		2.45e-10	B2M,BCL2,CCL5,CD48,CRYBG1,ETS1,FBLN2,GBP2,IFI35,IFIH1,IFIT1,IL1RN,JCHAIN,KCTD12,LSP1,LY86,MMP13,NPR3,PSMB8,PTPRC,RNASE6,STAT1,TAP1,USP18	203 (19)
IRF5		transcription regulator	Inhibited	-3.662	bias	2.54e-10	CCL5,CMPK2,CXCL10,DHX58,IFI44,IFIH1,IFIT1,IFIT3,IRF7,NFKB1,OAS1,OAS2,RSAD2,STAT1,TNFSF10	205 (20)
TGFB1		growth factor	Inhibited	-2.032		2.9e-10	AHR,AIF1L,ANPEP,ASNS,B2M,BCL2,CALB2,CASP1,CASP4,CASP8,CCL2,CCL3L3,CCL5,CCL8,CCR2,CCR5,CCR6,CCR7,CD207,CD226,CD274,CD4,CD40,CD69,CD80,CFB,CHI3L1,CNN2,CSF1,CST3,CTSH,CTSS,CXCL10,CXCR3,CXCR6,DACH1,DES,DOCK2,ELK3,ELMO1,ETS1,F2R,FBLN2,FCER1A,FCER1G,FLI1,FNBP1,GBP1,GBP2,GCNT1,HEY1,HHEX,HLA-DMA,HLA-DQA1,HLA-DQB1,HNMT,ICAM2,IFIH1,IFIT3,IL1RN,INPP5D,IRAK3,ITGA4,ITGAL,ITGAM,ITGB3,ITGB7,MMP13,NCF1,NLRP3,NOG…	247 (17)
CSF3		cytokine		-0.093		2.98e-10	BCL2,CCL3L3,CCL5,CCR7,CD300LF,CST3,DES,ETS1,HLA-DQA1,HLA-DRA,IL1RN,ITGAM,LTB,LYZ,PIM1,PLCB2,PRKCB,RGS1,SELL,TLR4,TLR8,TNFSF10,YPEL3	178 (16)
NFATC2	-1.48	transcription regulator	Inhibited	-2.719	bias	3.59e-10	CASP4,CCL3L3,CCL5,CCR5,CCR7,CD274,CD3G,CD40,CD40LG,CD80,CMPK2,CXCL10,FGL2,ICOS,IFIT3,IKZF1,IRF7,NFKB1,PDCD1,RGS1,RSAD2,SLAMF6,STAT1,TNFSF8	188 (19)
CD2	-3.14	transmembrane receptor	Inhibited	-2.724	bias	4.05e-10	BCL2,CCR7,CD4,CD40,CD40LG,CD48,CD80,HLA-DMA,ITGAL,PTPRC,SELL,STAT1	203 (17)
mir-21		microRNA	Activated	4.31	bias	4.46e-10	BCL2,CASP4,CCL2,CCL3L3,CD180,CD226,CD274,CXCL10,DHX58,FGL2,GBP2,GBP5,GBP6,IDO1,INPP5D,ITK,Klrk1,LTB,NLRP3,OAS2,SIGLEC1,SIRPB1,SOD3,STAT1,TAP1,TLR4,UBA7	213 (16)
ZC3H12C		other	Activated	2.931	bias	4.51e-10	CCR2,CCR5,GBP2,GBP6,MPEG1,PLA2G7,SLAMF8,STAT1,TLR8	116 (7)
TNFSF13B		cytokine		-1.149	bias	7.8e-10	BCL2,BCL2A1,CCL2,CCR7,CD40,CD40LG,CD80,CTSS,FCGR2B,HLA-DMB,HLA-DOA,HLA-DQA1,IL2RG,SELL	169 (16)
IFNL2		other	Inhibited	-2.621	bias	8.58e-10	CCR5,CD4,CXCL10,IFIT1,IRF7,MX1,RSAD2	154 (11)
USP22		peptidase	Inhibited	-3.293	bias	1.02e-09	ADAR,BCL2A1,CCL5,CD80,CHI3L1,CSF2RB,FCGR2B,IFIT1,ITGAM,NCF1,PTPRC
MSC		transcription regulator		-0.18		1.03e-09	CCL2,CD79A,FLI1,HAVCR2,IFI44,IFI44L,IFIT1,IRF7,JCHAIN,SELL,TLR7,TRIB1,XAF1
SMARCA5		transcription regulator	Activated	3.3	bias	1.13e-09	AHR,ATP8B4,B2M,CASP1,CD53,CLEC12A,ETS2,GBP6,GM2A,IL7R,IRF7,LPAR6,LYN,SEMA4A,SNX10,TIFA,UNC93B1,WDFY4
NFKB1	-1.52	transcription regulator	Inhibited	-3.925	bias	1.13e-09	B2M,BCL2,BCL2A1,CASP4,CCL2,CCL3L3,CCL5,CD3G,CD40,CD80,CFB,CHI3L1,CSF1,CXCL10,CXCL9,GBP1,HLA-DMB,IL1RN,LTB,MMP13,NFKB1,PIM1,PTAFR,RGS1,STAT1,TLR9,TNFSF10	201 (13)
BCL6		transcription regulator	Activated	3.272		1.15e-09	BCL2,BCL2A1,BLNK,CCL2,CCL3L3,CCR6,CCR7,CD2,CD274,CD69,CD80,CGAS,CSF1,CXCL10,DOCK10,HERC5,IL7R,IRF8,NFKB1,PDCD1LG2,PIK3CG,PRSS23,PTPRO,SOX5,STAT1,UBA7	162 (14)
USP18	-3.84	peptidase	Activated	2.934	bias	1.62e-09	CCL3L3,CCL5,CXCL10,IFI6,IFIH1,IRF7,MX1,OAS1,TNFSF10	180 (18)
Tlr		group	Inhibited	-3.788	bias	1.69e-09	CASP4,CCL2,CCL5,CCR7,CD40,CD80,CLEC2B,CXCL10,IDO1,IFNW1,IRAK3,IRF7,RGS1,RGS16,STAT1	157 (14)
CTLA4		transmembrane receptor		1.589	bias	1.81e-09	AHR,CD3D,CD40,CD69,CD80,CXCL10,ICOS,IDO1,IL12RB1,LAMP3,PDCD1,PTPRJ,ZFP57	206 (20)
ID3		transcription regulator		-1.622		2.11e-09	BCL2,CCL5,CCR5,CCR7,CD40LG,CD79A,CSF1,CSF2RB,CXCR3,CXCR6,ETS2,FCER1G,IL7R,IRF8,ITGB3,LTB,PDCD1,PIK3IP1,PTPN22,SELL,SLAMF6,SOX5,TNFSF10,TNFSF8	158 (10)
Nr1h		group	Activated	3.504		2.18e-09	BCL2,CCL2,CCL3L3,CCL5,CCR2,CCR5,CCR7,CD40,CSF1,CXCL10,F2R,HCK,HLA-DOA,HLA-DOB,IFIH1,ITGAL,LTB,NLRP3,TAP1,TLR4	195 (16)
SATB1		transcription regulator		1.457		3.13e-09	BCL2,BCL2A1,BLNK,CD40,CD69,CLEC2B,ETS1,EVI2A,HLA-DMB,HLA-DOB,IKZF1,IL16,IL7R,IRF7,IRF8,PDCD1,PIK3IP1,PRKCB,RGS1,SELL,XAF1	145 (7)
LDLR		transporter				3.29e-09	CCL2,CCL3L3,CCL5,CCR2,CCR5,CD274,CD4,CD40,CD40LG,CFB,CYTIP,FGL2,GRAP2,IL12RB1,IL1RN,IRF7,ITGB3,LCP2,LSP1,LY86,LYZ,RGS1,TAP1,TRIB1,ZBP1	206 (17)
TNFSF11		cytokine	Inhibited	-2.307	bias	3.53e-09	AHR,BCL2,BCL2A1,CCL2,CCL3L3,CCL5,CD300LF,CD40,CKB,ETS1,HCK,HCLS1,IL1RN,IRF8,ITGAL,ITGAM,ITGB3,LAT,NFKB1,PIM1,PTGER4,RGL1,RGS16,STAT1,TLR4,USP18	163 (13)
ETS1	-1.67	transcription regulator	Inhibited	-3.247	bias	5.49e-09	ANPEP,ARHGDIB,CASP1,CCL2,CCL5,CD27,CD69,CD79A,ETS1,ETS2,FLI1,GZMK,IGF2BP3,IL7R,ITGAM,ITGB3,ITK,Klrk1,LTB,MMP13,NCF1,SELL,SLAMF6	154 (12)
SIRT1		transcription regulator	Activated	5.272		6.11e-09	ADAR,BCL2,CCL5,CMPK2,CORO1A,DHX58,GBP6,HCK,HLA-DQA1,HLA-DQB1,IFI44,IFIT3,IL2RG,IRF7,JCHAIN,LAPTM5,LY6E,MMP13,MYL6B,NAIP,NCF1,OAS1,OAS2,PARP14,RGS16,RNF213,RSAD2,Sectm1b,SOD3,STAT1,TAP1,UBA7,USP18	199 (14)
JAK		group	Inhibited	-3	bias	6.3e-09	CCL2,CD40,CXCL10,EIF2AK2,IFI6,IFIH1,IFIT1,IFIT3,PTGER4,RSAD2,STAT1	161 (15)
IFNA10		cytokine	Inhibited	-2.401	bias	7.45e-09	CCL8,CXCL10,CXCL9,IFIH1,IFIT1,MX1,ZBP1	115 (7)
IFNA21		cytokine	Inhibited	-2.392	bias	7.45e-09	CCL8,CXCL10,CXCL9,IFIH1,IFIT1,MX1,ZBP1	115 (7)
IFNA5		cytokine	Inhibited	-2.401	bias	7.45e-09	CCL8,CXCL10,CXCL9,IFIH1,IFIT1,MX1,ZBP1	154 (11)
IFNA7		cytokine	Inhibited	-2.401	bias	7.45e-09	CCL8,CXCL10,CXCL9,IFIH1,IFIT1,MX1,ZBP1	115 (7)
IFNA14		cytokine	Inhibited	-2.401	bias	7.45e-09	CCL8,CXCL10,CXCL9,IFIH1,IFIT1,MX1,ZBP1	115 (7)
IFNA6		cytokine	Inhibited	-2.401	bias	7.45e-09	CCL8,CXCL10,CXCL9,IFIH1,IFIT1,MX1,ZBP1	154 (11)
FLT3LG		cytokine	Inhibited	-2.554	bias	8.47e-09	CCL5,CCR5,CCR7,CD3D,CD3G,CD40,CD79A,CD80,FLT3,IL7R,ITGAM,PTPRC,SPN	196 (20)
ID2		transcription regulator		-1.726		1.03e-08	BCL2,CCL5,CCR5,CCR7,CD40LG,CD79A,CSF1,CSF2RB,CXCR3,CXCR6,ETS2,FCER1G,IL7R,IRF8,ITGB3,LTB,PDCD1,PIK3IP1,PTPN22,SELL,SLAMF6,SOX5,TNFSF10,TNFSF8	45 (5)
IL13		cytokine	Inhibited	-2.799	bias	1.07e-08	BCL2A1,CASP1,CASP8,CCL2,CCL3L3,CCL5,CCR5,CD1B,CD1E,CD37,CD3E,CD4,CD40,CD48,CD80,CHI3L1,CLEC4A,CTSH,CTSS,CXCL10,FCGR2B,FEZ1,IDO1,IL1RN,IRAK3,MMP13,PLIN2,SLA,ST8SIA4,TFEC,TGM2,TLR4	210 (13)
ITK	-3.39	kinase		-1.994	bias	1.25e-08	AHR,CCL5,CD4,F2R,FCER1G,Klrk1,LPAR6,LYN,MYO1F,PREX1,PRKCB,SLAMF7,TNFSF10,XCL1	175 (12)
IFNA8		cytokine	Inhibited	-2.408	bias	1.74e-08	CCL8,CXCL10,CXCL9,IFIH1,IFIT1,MX1,ZBP1	115 (7)
TREX1		enzyme	Activated	2.585	bias	1.74e-08	CXCL10,IFI44,IFI44L,IFIT1,MX1,OAS1,USP18	99 (7)
IFNA16	-1.29	cytokine	Inhibited	-2.401	bias	1.74e-08	CCL8,CXCL10,CXCL9,IFIH1,IFIT1,MX1,ZBP1	115 (7)
KRAS		enzyme		1.489		2.03e-08	ADAR,AHR,ANPEP,AOX1,B2M,BCL2,BCL2A1,BCL2L14,CASP1,CCL2,CD274,CD80,CHI3L1,CSF2RB,CXCL10,EIF2AK2,FBLN2,FCGR2B,GCNT1,GZMK,HLA-DMB,IDO1,IFI6,IFIT1,ITGAM,ITGB3,LAMP3,LYZ,MX1,MX2,NCF1,NFKB1,NLRP3,OAS1,PIM1,PSTPIP1,PTK2B,PTPRC,PYCARD,SAMHD1,SLAMF8,SLCO4A1,SOD3,STAT1,TAP1,TNFSF10,TRIB1,ZFP36L1	209 (15)
IRF4	-1.23	transcription regulator		1.038		2.66e-08	B2M,CTSS,CXCL10,CXCL9,DOCK8,GBP1,IL12RB1,IL1RN,IL7R,INPP5D,IRF7,ITGAL,LYST,OAS1,PTGER4,RGS1,STAT1,STK17B,TNFSF10,XCL1,ZFP36L1	181 (11)
IL1		group	Inhibited	-4.32	bias	3.73e-08	AHR,BCL2,CASP1,CCL2,CCL5,CCR6,CCR7,CD40,CD40LG,CFB,CHI3L1,CSF1,CSF2RB,CXCL10,CXCL9,IDO1,IL1RN,ITGAM,KYNU,LYZ,MMP13,SELL,TGM2,TLR4,TLR7,TNFSF10	201 (14)
S100A8		other	Inhibited	-3.308		3.96e-08	BCL2,CASP1,CCL2,CD274,CD69,CD80,CORO1A,CSF2RB,CXCL10,CXCL9,HEY2,IDO1,ITGAM,MMP13,NFKB1,PIK3IP1,PTPRO,RNASE6,TNFAIP8,USP18	193 (13)
Tnf (family)		group	Inhibited	-2.651	bias	4.79e-08	BCL2,BCL2A1,CCL2,CCL5,CCL8,CCR5,CD4,CD40,CIRBP,CSF1,CXCL10,CXCL9,EIF2AK2,GHR,LGALS9,MMP13,SELL	154 (15)
C11orf95-RELA		fusion gene/product	Inhibited	-3.317	bias	4.96e-08	BCL2,CASP4,CCL3L3,CSF1,CXCL10,IL1RN,IRF7,LSP1,NFKB1,TAP1,TGM2
CREBBP		transcription regulator		-0.816	bias	5.03e-08	B2M,BCL2,CCL5,CCR5,CCR7,CD53,CD80,CKB,CSF1,CST7,CXCL10,CXCL9,CXCR3,DHRS3,EVI2A,FNBP1,GIMAP1-GIMAP5,GIMAP7,GM2A,HLA-DRA,IL12RB1,IL7R,ITGB7,MYO1F,PDE3B,RGL1,RSAD2,SLAMF6,TAP2,TNFSF10,USP18	186 (15)
TNFRSF9	-1.38	transmembrane receptor		-1.026		6.6e-08	ANPEP,BCL2,BCL2A1,CCR6,CD40,CD80,HLA-DQB1,ITGAM,PTPRC	210 (20)
CIITA	-1.4	transcription regulator	Inhibited	-2.822		6.93e-08	B2M,HLA-DMA,HLA-DMB,HLA-DOA,HLA-DOB,HLA-DQA1,HLA-DQB1,HLA-DRA
FFAR3		G-protein coupled receptor	Inhibited	-2.534		7.24e-08	ANPEP,CCR7,CD80,CLEC6A,CXCL10,FCGR2B,GBP2,GBP6,HLA-DMB,LY86,RELN,TLR7,TLR8
TBX21	-1.31	transcription regulator		-1.377		8.33e-08	CCL3L3,CCR5,CXCR3,HAVCR2,ICOS,IL12RB1,IL7R,ITK,Klrk1,PDCD1,PTGER4,SELL	210 (15)
LDB1		transcription regulator	Activated	2.746		8.43e-08	AHR,BCL2,CASP1,CASP4,CCR2,CD3E,CD3G,CD53,CGAS,DAB2IP,DHX58,F2R,GBP5,HHEX,IFIH1,IGF2BP3,ITGB7,LSP1,LYN,PSTPIP1,PTPRJ,RASGRP1,TAP1,THEMIS2,TLR9,UNC93B1
LMO2		transcription regulator	Activated	2.746		8.43e-08	AHR,BCL2,CASP1,CASP4,CCR2,CD3E,CD3G,CD53,CGAS,DAB2IP,DHX58,F2R,GBP5,HHEX,IFIH1,IGF2BP3,ITGB7,LSP1,LYN,PSTPIP1,PTPRJ,RASGRP1,TAP1,THEMIS2,TLR9,UNC93B1
Hbb-b2		other	Inhibited	-3.162	bias	8.64e-08	CCR2,CCR5,CXCL10,CXCR3,CXCR6,IL16,IL2RG,ITGAM,LTB,LY86	113 (7)
JAK1/2		group	Inhibited	-3.45	bias	1.03e-07	CCL2,CD69,EIF2AK2,GBP2,GBP5,GDA,HLA-DQA1,HLA-DRA,IRF7,MX1,PTK2B,RSAD2	157 (11)
IgG		complex		-0.803		1.03e-07	B2M,CCL2,CCL5,CCR2,CD1B,CD40,CD69,CSF1,CXCL10,ETS2,FCGR2B,IFIH1,IL16,IL1RN,INPP5D,ITGAM,PDCD1LG2,PIM1,SLAMF7,TLR4,TLR7	206 (13)
Fcer1		complex	Inhibited	-2.378	bias	1.34e-07	BCL2A1,CCL2,CCL3L3,CCL5,CD4,CSF1,FCGR2B,IDO1,IL16,IL1RN,NFKB1	213 (19)
CD5	-1.61	transmembrane receptor		-1.726	bias	1.34e-07	BCL2,CCR7,CD4,CD69,CD80,IL2RG,PIM1,SIPA1,STAT1,TLR8,TLR9	106 (10)
JAK2	-1.32	kinase	Inhibited	-2.198	bias	1.36e-07	BLNK,CASP1,CCL2,CCL5,CD79A,CST7,CXCL10,FCGR2B,GBP2,ITGAM,JCHAIN,LY6E,LYN,PRKCB,STAT1,TAP1,TGM2	179 (17)
KLF2		transcription regulator		-1.232		1.44e-07	ANGPT2,CCL2,CCL5,CCR2,CCR5,CCR7,CD40,CD40LG,CXCR3,DOCK2,IL2RG,IL7R,ITGA4,ITGB3,ITGB7,LGALS9,PTPRJ,SELL,STAT1,TFPI2	144 (11)
IFNA17		cytokine		-1.982	bias	1.56e-07	CXCL10,CXCL9,EIF2AK2,IFIH1,MX1,ZBP1	115 (7)
ZBED2		other	Activated	2.165	bias	1.59e-07	ADAR,CMPK2,IRF7,MX1,PIM1	117 (7)
CSF1	-1.51	cytokine	Inhibited	-3.29	bias	1.66e-07	BCL2,CCL2,CCL5,CCR5,CSF1,CTSH,ETS2,F2R,F2RL2,FCER1G,GRAP2,IL18BP,IRF7,IRF8,ITGA4,ITGAM,ITGB3,PTPRC,PTPRJ,SIGLEC1,SIRPB1,STAT1,TLR9	186 (16)
VIP		other		1.733		1.84e-07	CASP8,CCL2,CCL3L3,CCL5,CD274,CD40,CD80,CXCL10,FSHR,LYZ,PDCD1,TLR4,TLR8,TLR9	191 (15)
Igm		complex		-1.471		1.9e-07	BCL2,BCL2A1,CD40,CD40LG,CD5,CD69,FCGR2B,GRAP2,NFKB1,PIM1,PTAFR,ZFP36L1	166 (18)
C3		peptidase		-1.514		1.9e-07	BCL2A1,CASP4,CCL2,CCL3L3,CCL5,CSF1,CXCL10,ITGAM,PTPRC,SELL,TTR,ZBP1	170 (15)
RUNX1		transcription regulator		-0.786		2.42e-07	CD4,CD53,CD79A,CHI3L1,CSF1,CSF2RB,CST7,HEY2,ICAM2,IL7R,IRF7,ITGA4,ITGAL,ITGB3,LCP2,LTB4R,MMP13,PRKCB,RSAD2,SGPP1,SOX5,STAT1	182 (14)
PPIF		enzyme		-1.387		2.57e-07	CCL2,CCL5,CCR2,CCR5,CCR6,CXCL10,CXCR3,CXCR6,FEZ1,HEY1,IL16,SLCO4A1,XCL1	156 (11)
HOXA3		transcription regulator		1.897		2.58e-07	CCL3L3,DAPP1,EVI2A,HEY2,ICAM2,IKZF1,ITGA4,PIK3CG,PSTPIP1,RAC2
RAG1		enzyme				3.35e-07	CD2,CD4,CD5,CD79A,EIF2AK2,TLR7
CRP		other		0.136	bias	3.44e-07	CCL2,CCL3L3,CCL5,CD40,IL1RN,ITGAM,PRKCB,SELL,TNFSF10	183 (16)
cytokine		group	Inhibited	-2.41	bias	3.61e-07	BCL2,CCL2,CCL5,CCR6,CCR7,CD27,CD4,CD40,CD40LG,CD69,CD80,CSF1,IDO1,MMP13,PDCD1LG2,TLR4	166 (15)
Tcf7		transcription regulator		0.1		3.72e-07	ADAMTS6,BCL2,CCL3L3,CCR2,CCR6,CD3E,CD4,CD69,CXCR3,ELK3,GM2A,GSAP,IL7R,INPP5D,LPCAT2,LYN,NFKB1,NUPR1,PDCD1,SELL,STAT1,TLCD5	168 (7)
PI3K (complex)		complex	Inhibited	-2.86	bias	3.8e-07	BCL2,BCL2A1,CCL2,CD2,CD274,CD40LG,CXCL10,DAPP1,ETS1,FLI1,IFIT1,IFNW1,IL1RN,IL7R,ITGAM,LSP1,MMP13,PIK3CG,PIM1,SAMHD1,SELL,TGM2,TLR4,TNFSF10	177 (14)
NFKBIA		transcription regulator	Inhibited	-2.43		3.88e-07	BCL2,BCL2A1,CASP4,CASP8,CCL2,CCL3L3,CCL5,CD40,CD69,CD80,CH25H,CHI3L1,CSF1,CXCL10,GBP2,GM2A,GZMK,HEY1,IFI6,IL1RN,IL7R,LY6E,MMP13,NFKB1,PIM1,RGS16,SOD3,TGFB1I1,TLR4,TNFAIP8,TNFSF10	217 (17)
VEGFA		growth factor	Inhibited	-2.73	bias	3.97e-07	ANGPT2,ANPEP,BCL2,BCL2A1,CCL2,CCL3L3,CD40,CD80,CST3,CTSS,CXCL10,ETS1,ETS2,GBP1,HAVCR2,HLA-DQB1,INPP5D,ITGA4,ITGB3,MMP13,PDCD1,PIK3CG,PIM1,TFPI2,XCL1	156 (14)
GFI1	-1.26	transcription regulator	Activated	2.363	bias	3.99e-07	CASP1,CASP8,CCR7,CD40,CD53,CSF1,EIF2AK2,ETS1,ETS2,F2R,IL7R,ITGB3,ITGB7,LYZ,NFKB1,RASGRP1,STAT1	182 (10)
miR-182-5p (and other miRNAs w/seed UUGGCAA)		mature microRNA	Activated	3.302	bias	4.06e-07	BCL2L14,CMPK2,IFI44L,IFI6,IFIT1,ITGA4,OAS2,RSAD2,SAMD9,STAT1,XAF1
TCL1A		transcription regulator				4.21e-07	CLEC4D,CLEC6A,CTSH,CTSS,FCER1G,FCGR2B,ITGAM,MMP13,MPEG1,PTPRO,RGS1,SLC15A3,TLR7
IKBKE		kinase	Inhibited	-2.295	bias	4.85e-07	ADAR,BCL2,CCL3L3,CCL5,CXCL10,IFIH1,IFIT1,IFIT3,IRF7,MMP13,RSAD2,STAT1	134 (13)
P38 MAPK		group	Inhibited	-4.383	bias	4.96e-07	BCL2,BCL2A1,CCL2,CCL3L3,CCL5,CCL8,CCR7,CD1D,CD40,CD69,CD80,CXCL10,CXCL9,DES,ETS1,GBP1,IL1RN,IRF7,ITGA4,ITGAM,ITGB3,MMP13,NFKB1,PLA2G7,STAT1,TNFSF10,TRIB1	158 (13)
PAF1		other	Inhibited	-3	bias	6.1e-07	CCL3L3,CCL5,HERC5,IDO1,IFI44,IFI44L,IFIT3,OAS2,ZNFX1
TNK1		kinase	Inhibited	-2.425	bias	6.52e-07	IFIH1,IRF7,OAS2,TLR8,TLR9,TNFSF10	133 (10)
MOG		other		-1.273	bias	6.76e-07	CCL3L3,CCL5,CCR2,CCR5,CD274,CD40,CD80,CXCL10,ITGAL,PDCD1	187 (14)
mir-96		microRNA	Inhibited	-2.923		7.99e-07	CMPK2,GHR,IFI44L,IFI6,IFIT1,OAS2,RSAD2,SAMD9,XAF1
PDCD1	-1.51	phosphatase		-0.196		8.45e-07	BCL2,CD3D,CD40,CD80,CST7,HLA-DMA,IDO1,PDCD1,STAT1,ZFP57	199 (17)
Collagen type II		complex		1.134		1.04e-06	CCL3L3,CCL8,CCR2,IL1RN,NOG,SIGLEC1,TLR7,TLR8,TNFSF10	140 (7)
CD274	-2.85	enzyme		0.311		1.04e-06	CCL3L3,CD226,CD69,CXCR3,ICOS,IDO1,PDCD1,PDCD1LG2,TNFSF10	198 (21)
ANXA1		enzyme		0.356	bias	1.04e-06	ANGPT2,CCL2,CD69,CD80,CSF1,ITGAM,SELL,TIFA,TLR4	182 (13)
OSMR		transmembrane receptor				1.05e-06	BCL2,CASP4,CD4,CXCL10,DHX58,GBP2,GBP5,MMP13,OAS1,PIM1	188 (18)
WNT5A		cytokine		1.61		1.08e-06	ARHGDIB,BCL2,CCL2,CCL3L3,CD40,CD80,FSHR,IRF8,ITGB7,LCP1,MMP13,NFKB1,STAT1,TLR4,TNFSF10	213 (15)
Brd4		kinase	Inhibited	-3.317	bias	1.08e-06	BLNK,CCR2,CCR5,CFB,H2-T24,ITGAL,LY86,TLR4,TLR8,TNFSF10,TNFSF8
KIT		transmembrane receptor				1.19e-06	BCL2,CCL2,CCR2,CD274,CD53,CSF2RB,CXCL10,FCER1A,IDO1,IFIT3,IL12RB1,ITGAM,LTB4R,STAT1	213 (18)
CEBPB		transcription regulator	Inhibited	-3.923	bias	1.22e-06	ASNS,BCL2,BCL2A1,BLNK,CCL2,CCL3L3,CCL5,CCR5,CD1D,CIRBP,CXCL10,EPHA7,IFIT3,IL18BP,IL1RN,IRAK3,IRF7,ITGAL,LCP2,LYN,MMP13,NUPR1,PTGFR,RAC2,SQOR,STAT1,TLR8,TLR9,TM4SF1	211 (17)
TYROBP		transmembrane receptor	Inhibited	-2.813	bias	1.3e-06	CCL2,CCR7,CD40,CD69,FCGR2B,IDO1,IRF8,ITGAM,SIRPB1,TCIRG1	169 (16)
ERK1/2		group		-1.632	bias	1.4e-06	ANGPT2,B2M,BCL2,BCL2A1,CCL2,CCL3L3,CCL5,CCL8,CCR7,CD40,CD80,CXCL10,ETS1,IFIT1,ITGB3,MAP4K1,MKNK1,MMP13,PSMB10,PSMB8,PTGER4,TAP1,TAP2	165 (13)
RNASEH2B		enzyme				1.41e-06	CCL5,CXCL10,IFI44,IFIT3,OAS1	67 (3)
EIF2AK2	-1.76	kinase	Inhibited	-2.892	bias	1.56e-06	BCL2,BCL2A1,EIF2AK2,IFI35,IFI6,IFIT1,OAS1,PARP9,PSMB10,SAMHD1,STAT1,USP18	176 (16)
PDLIM2		other		0.359		1.62e-06	BCL2,F2RL2,GHR,HLA-DOB,IFI44,IFIT3,KCTD12,KYNU,NPR3,NUDT11,SCARA3,STAT1,YPEL3	44 (3)
FADD		other	Inhibited	-2.144	bias	1.82e-06	CXCL10,DES,DHX58,EIF2AK2,IFIH1,IRF7,LY6E,NFKB1,PIM1,PSMB8,ST8SIA4,STAT1	151 (16)
OSCAR		other		0		1.85e-06	BCL2,CCR2,CD40,IL1RN,ITGAM,TLR7,TLR8,TNFSF10	191 (14)
NGLY1		enzyme	Activated	2.757		1.85e-06	CXCL10,IFI44,IFI44L,IFIT1,IFIT3,OAS1,RSAD2,USP18
PML		transcription regulator	Inhibited	-4.088		1.94e-06	HLA-DMB,HLA-DRA,IFI35,IFI44,IFI44L,IFIH1,IFIT1,IFIT3,IRF7,LYZ,MX1,OAS1,OAS2,PSMB8,STAT1,TAP1,TAP2	197 (18)
IKBKB		kinase	Inhibited	-2.176	bias	1.96e-06	BCL2,CASP8,CCL2,CCL3L3,CCL5,CCR7,CH25H,CSF1,CXCL10,ETS1,GBP2,GM2A,IL1RN,ITGB3,LTB,MMP13,MX1,NFKB1,PTK2B,RGS16,SOD3,TNFSF8	207 (14)
IFNW1	-1.68	cytokine	Inhibited	-2	bias	2.01e-06	CD40,CD80,CXCL10,CXCL9,IFIH1,ZBP1	115 (7)
CD70		cytokine		-0.831		2.01e-06	BCL2A1,CD27,CD69,CXCL10,Klrk1,SELL	170 (13)
HRAS		enzyme		-1.206		2.11e-06	ARHGAP26,ASNS,B2M,BCL2,CCL5,CD69,CD96,CFB,CNN2,CSF1,CTSS,CXCL10,CXCR3,ELK3,ETS1,F2R,F2RL2,FBLN2,HEY1,HEY2,IL7R,IRAG2,ITGA4,ITGAM,LRRC17,LSP1,LYZ,MMP13,PREX1,PRKCB,PRSS23,RASGRP1,SKAP2,SOX5,TAP1,TAP2,TGFB1I1,TGM2,UBASH3B	211 (18)
SP110		transcription regulator	Activated	2.324		2.42e-06	CD3E,CXCL10,DAB2IP,ETS1,F2R,IFI6,IFIH1,IFIT1,IFIT3,IFNW1,MX1,OAS1,PTAFR,STAT1,TRIM5
Notch		group	Activated	3.859		2.45e-06	CD300LF,CSF2RB,FCGR2B,GAPT,GIMAP1-GIMAP5,HEY1,HEY2,LTB4R,NCF1,PIK3AP1,PIK3IP1,PLD4,SAMHD1,SKAP2,ST8SIA4,ZNF704
CBFB		transcription regulator		0.113		2.45e-06	CCR5,CCR6,CD4,GIMAP1-GIMAP5,HEY1,ITGAL,LTB4R,MMP13,PDE3B,PTGER4,RGS1,TLR7	105 (4)
CHUK		kinase	Inhibited	-2.77	bias	2.84e-06	CASP4,CCL2,CCL3L3,CCL5,CH25H,CSF1,CXCL10,GBP2,GM2A,HEY1,HEY2,IFI35,IL1RN,ITGB3,MMP13,RGS16,SNX10,SOD3	177 (14)
ISGF3		complex		-1.969	bias	3.08e-06	EIF2AK2,IFIH1,IRF7,RSAD2,TNFSF10
POU2AF1		transcription regulator	Inhibited	-2.209	bias	3.22e-06	CCR5,CD69,CD79A,HLA-DRA,IFI44,IFI44L,IFIT3,MX1	148 (7)
Klrk1	-1.89	transmembrane receptor	Inhibited	-2.825	bias	3.22e-06	CCL3L3,CCL5,CCR5,CD96,CSF1,IRF8,SEMA4A,STAT1	166 (11)
TREM1		transmembrane receptor		-1.23	bias	3.39e-06	ASNS,BCL2,CCL5,CCR7,CD274,CFB,CSF1,CXCL10,ETS2,IDO1,LAMP3,RGS1,RGS16,SLAMF7,SLCO4A1,TFPI2,TIFA,TLR4	205 (16)
GNAI2		enzyme	Inhibited	-2.438		4.01e-06	CCL3L3,CCR5,CCR7,F2R,ITGA4,ITGAL,SELL	215 (13)
NFAT5		transcription regulator		-1.412	bias	4.08e-06	BCL2A1,CCL2,CXCL10,HLA-DMA,HLA-DMB,HLA-DQA1,HLA-DQB1,IFIT3,IL1RN,NFKB1,RSAD2,STAT1,TNFSF10	191 (18)
DOCK8	-2.51	other	Inhibited	-3.162	bias	4.14e-06	CD40,CMPK2,CXCL10,FGL2,IFIT3,IRF7,RGS1,RSAD2,STAT1,TNFSF8
Irgm1		other	Activated	2.772	bias	4.18e-06	CCL5,CXCL10,IFIT3,IRF7,NUPR1,OAS2,RSAD2,USP18	182 (11)
SEMA4D		transmembrane receptor		-1.257		4.33e-06	CCL2,CD40,CD80,HLA-DQB1
SASH1		other	Inhibited	-3.162	bias	4.95e-06	CD40,CMPK2,CXCL10,FGL2,HHEX,IFIT3,IRF7,RSAD2,STAT1,TNFSF8
SLC9A3		ion channel				5.09e-06	B2M,CCL5,IRF8,PSMB8,STAT1,TAP2	160 (7)
CASP8	-1.87	peptidase		1.572		5.12e-06	CASP1,CASP8,CCL3L3,CCR5,CD69,CSF1,CXCL10,MMP13,NLRP3	189 (13)
mir-183		microRNA	Inhibited	-2.985		5.12e-06	CMPK2,IFI44L,IFI6,IFIT1,OAS2,RSAD2,SAMD9,STAT1,XAF1	134 (10)
OSM		cytokine	Inhibited	-3.696		5.53e-06	ACSL5,AHR,ANGPT2,ASNS,ATP9A,B2M,BCL2,CALB2,CASP4,CCL2,CCL5,CH25H,CHI3L1,CLEC2B,CTSH,CXCL10,DHRS3,ETS2,FSHR,GBP1,GBP2,IFI35,IRF7,ITGAL,MMP13,MUSK,MX1,OAS1,P2RY10,PSMB8,STAT1,TAP1,TAP2,TM4SF1	207 (19)
CCL5	-1.76	cytokine		-1.73	bias	5.69e-06	AHR,CCL2,CCL3L3,CCL5,CCR5,CD40,F2R,F2RL2,ITGAM,STAT1,TLR4	183 (15)
JAK1		kinase	Inhibited	-2.975	bias	5.88e-06	CCL2,CCL3L3,CD40,CHI3L1,EIF2AK2,IRF7,MX1,STAT1,TAP1,USP18	197 (19)
FZD9		G-protein coupled receptor	Inhibited	-2.219	bias	6.01e-06	CCL5,CXCL10,IFI44,IRF7,STAT1
TAP1	-2.5	transporter	Activated	2.202	bias	6.01e-06	CD1D,EIF2AK2,IFIT1,MX1,OAS1
Tgf beta		group		0.378		6.42e-06	BCL2,CASP1,CASP8,CCL2,CCL3L3,CCL5,CCR2,CCR7,CD69,CD79A,CSF1,CXCL10,FBLN2,HEY1,IDO1,IL16,IL1RN,INPP5D,ITGB3,MMP13,PDCD1,TNFSF10	212 (13)
IL1A		cytokine	Inhibited	-3.415	bias	7.7e-06	BCL2,CCL2,CCL5,CCL8,CCR2,CCR6,CD274,CD40,CD80,CSF1,CXCL10,GBP1,IL1RN,ITGB3,LGALS9,MMP13,NFKB1,P2RY6,PDCD1LG2	192 (17)
GATA1		transcription regulator		-0.052		8.34e-06	AFF3,ANGPT2,BCL2,CCL5,CCR5,CXCR3,ETS1,ETS2,FCER1A,FLI1,FYB1,HHEX,IKZF1,IL7R,IRF8,ITGB3,LYZ,NFKB1,PIM1,SCIN,TGFB1I1,TGM2	98 (7)
VCAN		other	Inhibited	-2.357		8.4e-06	CASP1,CCL2,IFI44,IFI44L,IFI6,IFIT1,IL1RN,IRF8,MX1,MX2,NFKB1,OAS2,PARP14,STAT1,XAF1
DUSP1		phosphatase		-1.362		1.05e-05	BCL2,CCL2,CCL3L3,CD40,CFB,CMPK2,CXCL10,IFIT1,IFIT3,IL1RN,MX1,PLIN2,UBD	220 (16)
ANG		enzyme				1.07e-05	BCL2,CCL5,CCL8,CXCL10,CXCL9	84 (7)
RGS10	-1.93	enzyme				1.11e-05	CASP1,CCL2,CCL3L3,CCR6,CD40LG,CXCL10,CXCR3,ITGAM,XCR1	196 (14)
RNASE1		enzyme	Inhibited	-2.425	bias	1.12e-05	CCL2,CCL5,CCL8,CXCL10,CXCL9,IL16
AIRE		transcription regulator	Activated	2.03		1.13e-05	CCL5,CD274,CXCL10,EIF2AK2,GBP6,IFI44,IL18BP,PARP14,TLR8,TNFSF10	139 (7)
TNFSF10	-3.16	cytokine		-1.754		1.17e-05	ANGPT2,BCL2,CASP8,CD69,EIF2AK2,IFI6,IFIT1,IL1RN,ITGAM,STAT1,TNFSF10	213 (17)
CLEC12A	-3.35	other		-1.98	bias	1.27e-05	IFIT3,IRF7,RSAD2,USP18	136 (11)
PRDM16		transcription regulator	Activated	2.418		1.31e-05	CCL5,CXCL10,IFI44,IRF7,MX2,OAS2,STAT1	158 (14)
PTX3		other	Activated	2.618	bias	1.31e-05	CCL2,CCL3L3,CCL5,CCR2,CCR5,NFKB1,TLR4	180 (11)
GAPDH		enzyme		1.915		1.31e-05	CCL2,FCER1G,IFI6,OAS1,OAS2,RIPK3,STAT1	102 (6)
mir-155		microRNA	Activated	2.569	bias	1.31e-05	BCL2,CCL2,CCL5,CD40LG,CD69,CXCL10,IFIT3,INPP5D,IRAK3,IRF7,IRF8,MX1,STAT1	222 (23)
CCL2	-2.45	cytokine		-0.376		1.33e-05	BCL2,CCL2,CCL5,CCR2,CD40,CD40LG,CD80,CXCL10,ITGAL,NCF1,STAT1	152 (14)
GATA3		transcription regulator	Inhibited	-2.128		1.34e-05	BCL2,CCL5,CCR2,CCR5,CD3D,CD3E,CD4,CXCR6,ETS1,ICOS,IL7R,ITGAL,ITK,LTB,NFKB1,PDCD1,PTGER4,SGPP1	183 (14)
ERK		group	Inhibited	-2.669	bias	1.38e-05	ACSL5,BCL2,CCL2,CD1D,CXCL10,EIF2AK2,ETS1,HEY1,HEY2,ICAM3,ITGAM,ITGB3,KYNU,MMP13,SELL,STAT1,TGM2,TNFAIP8,ZFP36L1	179 (17)
mir-223		microRNA		-0.862		1.44e-05	CD180,CD274,CRHBP,CSF1,FCER1A,FGL2,GPR65,HLA-DOB,IL1RN,MMP13,NLRP3,RIPK3,TLR4,TLR7
CAMP		other		-1.121	bias	1.52e-05	BCL2,CCL2,CCL5,CCR7,CD80,CSF1,CXCL10,IL1RN,ITGAM,NFKB1,TLR4	194 (14)
LYN	-2.59	kinase		-0.263		1.54e-05	BCL2,BCL2A1,CCL3L3,CCL5,CD40,CD80,CSF1,ETS1,FCGR2B,NFKB1	158 (16)
PLK4		kinase	Inhibited	-2.449	bias	1.59e-05	CD40,CMPK2,CXCL10,FGL2,MMP13,RGS1
ITGAM	-1.78	transmembrane receptor		-1.387	bias	1.7e-05	BCL2A1,CCL3L3,CCL5,CD80,CXCL10,TTR,ZBP1	184 (15)
TIFA	-1.91	other		-1.432	bias	1.8e-05	BCL2,CASP1,CCL2,CCL5,CXCL10	220 (17)
PLAAT4		enzyme		-1.949	bias	1.8e-05	CCL5,CXCL10,IFIT1,IFNW1,UBD	142 (16)
TCF12		transcription regulator		0.302		1.96e-05	BLNK,CCR2,CD3D,CD3G,CD4,CXCR6,FLT3,ICOS,IL7R,ITGA4,ITGB7,STK17B	45 (4)
Ccl2		cytokine	Inhibited	-2.184	bias	2.02e-05	CCL3L3,CCL5,CCR2,CSF1,CXCL10,ETS1,ITGB3,TLR4	149 (12)
QKI		other	Inhibited	-2.345		2.22e-05	CTSS,DACT1,HLA-DOA,HLA-DQA1,HLA-DQB1,ITGAM,LAMP3,PTPRO,TAP1
CCR2	-3.96	G-protein coupled receptor	Inhibited	-2.543	bias	2.46e-05	CCL2,CCL3L3,CCL5,CCR2,CCR5,CD40,CSF1,CXCL10,FBLN2,ITGAL,MMP13,TGM2	188 (16)
IL7R	-5.4	transmembrane receptor	Inhibited	-2.377	bias	2.73e-05	AHR,BCL2,CCR7,CD5,CD79A,ETS2,PIM1,SELL,SKAP1,SLAMF6	80 (4)
VIPR1		G-protein coupled receptor	Inhibited	-2.213	bias	2.84e-05	CCL3L3,CCL5,CD40,CD80,CXCL10	150 (18)
BLM		enzyme				2.89e-05	IFI44L,IFIT1,MX1,OAS1
BICD2		other				2.9e-05	CXCL10,IFIT1,STAT1
CBL		transcription regulator	Activated	2.219	bias	2.98e-05	BCL2,CCL3L3,CD3E,CSF2RB,FLT3,LAT,LYN,STAT1	81 (4)
Ikb		group	Inhibited	-2.425	bias	3.02e-05	BCL2,CCL2,CFB,HHEX,MMP13,NFKB1	175 (13)
PARP1		enzyme	Inhibited	-2.762	bias	3.06e-05	BCL2,CASP4,CCL5,CD274,CXCL10,GBP2,GBP6,IL18BP,ITGAL,STAT1,TLR4,TLR9	203 (13)
S100A9		other	Inhibited	-3.649		3.51e-05	CASP1,CD27,CD274,CD69,CORO1A,CSF2RB,CXCL10,HEY2,ITGAM,MMP13,PIK3IP1,PTPRO,RNASE6,TNFAIP8,USP18	170 (12)
mir-15		microRNA		-1.528	bias	3.58e-05	BCL2,CCL2,CCL5,CD69,IFIT1,MX1,OAS1,PIM1,SOX5	114 (8)
IFNL3		cytokine	Inhibited	-2.42	bias	4.05e-05	IFIH1,MX1,RSAD2,STAT1,TLR4,USP18	157 (13)
SAMSN1		other	Inhibited	-3.162	bias	4.09e-05	CCL3L3,CD40,CMPK2,CXCL10,FGL2,IFIT3,IRF7,RSAD2,STAT1,TNFSF8	147 (7)
TCF3		transcription regulator		-0.512		4.2e-05	BLNK,CCR2,CD2,CD3D,CD3E,CD3G,CD4,CD5,CD79A,CXCR6,DAB2IP,ETS2,FLT3,GM2A,ICOS,IL7R,ITGA4,ITGB7,RGS16,SCIN,SELL,SLAMF7,STK17B,ZBP1	51 (6)
SAFB		other	Activated	2.828	bias	4.28e-05	B2M,CCL5,CXCL10,HLA-DRA,LTB,NUPR1,TNFSF10,UBD
MSR1		transmembrane receptor		-0.686		4.31e-05	CCL5,CD40,CXCL10,IFIT1,NFKB1	160 (18)
MYCBP2		enzyme		1.342	bias	4.31e-05	CALB2,CASP4,FYB1,PRKCB,RELN
Klra7 (includes others)		transmembrane receptor		-1.452	bias	4.31e-05	CASP4,CCL3L3,CCL5,GPR65,XCL1	112 (7)
KITLG		growth factor	Inhibited	-2.156	bias	4.33e-05	B2M,BCL2,CASP1,CCL2,CCL3L3,CD3D,CD3G,CSF1,F2R,F2RL2,HCK,IL16,IL1RN,ITGB3,LAPTM5,LY6E,PIK3IP1,PIM1,PRKCB	141 (13)
MIF		cytokine	Inhibited	-2.75	bias	4.65e-05	BCL2,CCL2,CCL3L3,CCR5,CCR6,CXCR6,F2R,IL16,IL7R,ITGA4,MMP13,TLR4	192 (16)
ZFPM1		transcription regulator				4.83e-05	BLNK,EPHA7,FCER1A,FYB1,IL2RG,IRAK3,PTPN22,SCIN,SLA	28 (2)
FCGR2B	-2.25	transmembrane receptor		-0.277		5.34e-05	CCL5,CD40,CD80,CXCL10,MX1,RASGRP1	123 (14)
SAMHD1	-2.89	enzyme		1.067	bias	5.63e-05	IFI6,MX1,NFKB1,SAMHD1
PRKCD	-1.31	kinase	Inhibited	-2.746	bias	5.67e-05	BCL2,BCL2A1,CCL2,CCL5,CD4,CXCL10,DENND3,ETS2,IL1RN,IL2RG,ITGAM,JCHAIN,LYST,MMP13,OAS1	174 (15)
GNAI3		enzyme	Inhibited	-2.236	bias	6.3e-05	CCL2,CCL3L3,CCL5,CCL8,CSF1	171 (14)
CD3E	-2.49	transmembrane receptor				6.42e-05	CD3D,CD3E,CD3G,CD69,ICOS,ITK,LCP2,NFKB1,PIK3CG	127 (11)
SELPLG		other	Inhibited	-2.58	bias	6.57e-05	BCL2A1,CCL2,HAVCR2,HCK,IDO1,ITGAM,PDCD1	171 (11)
IKBKG		kinase	Inhibited	-2.245	bias	6.93e-05	CCL5,CD3E,CH25H,CSF1,CXCL10,GBP2,GM2A,IL1RN,IRF7,RGS16,SOD3,TNFSF10	216 (17)
FCER1G	-1.97	transmembrane receptor		-0.555	bias	6.93e-05	CCL5,CD69,IDO1,IL1RN,MX1,RSAD2	204 (16)
HDL		complex	Activated	2.03		7.1e-05	CCL2,CCL5,CCR2,CD40,CD40LG,CD80,ITGAM,ITGB3	172 (18)
BIRC5		other				7.1e-05	BCL2,CD53,FCGR2B,HLA-DQA1,HLA-DQB1,IL2RG,JCHAIN,LYZ
SOX4		transcription regulator		-1.393	bias	7.14e-05	AIF1L,BCL2,CASP1,CD1D,CD2,CD53,CGAS,EVI2A,FCER1G,GPR171,HLA-DQB1,KYNU,LYZ,SELL,SNX10
HMOX1		enzyme		0.895		7.63e-05	ANGPT2,BCL2,CCL2,CD274,CXCL10,CXCL9,DGCR8,IL1RN,ITGAM,ITGB3,NCF1,RELN	203 (19)
CD44		other	Inhibited	-3.313	bias	7.85e-05	BCL2,CCL5,CCR2,CCR5,CCR7,CD274,CD69,CXCR3,IL1RN,IRAK3,ITGA4,MMP13,SELL,TCIRG1,TLR8,XCL1	201 (16)
NFATC1		transcription regulator	Inhibited	-2.621	bias	7.93e-05	AHR,BCL2,CD3G,CD40,CD40LG,ICOS,ITGB3,PDCD1,SELL,SLAMF6,TNFSF10	223 (16)
ELF1		transcription regulator		0.588		8.89e-05	CD1D,CD4,FCER1A,FCER1G,SOD3,TLR9
ITGAL	-2.02	transmembrane receptor		-1.127	bias	8.94e-05	CD69,CD80,HEY1,ITGA4,ITGAL	164 (13)
CBFA2T3		transcription regulator		-0.064	bias	8.94e-05	CD4,ITGAM,NCF1,PTPRC,TLR9
ELAVL1		other	Inhibited	-3.286	bias	9.16e-05	B2M,CCL8,CTSS,GBP6,IFI44,IFIH1,JCHAIN,MPEG1,OAS1,OAS2,PLA2G7,PTPRC,STAT1,USP18	141 (7)
REL		transcription regulator	Inhibited	-2.572	bias	9.43e-05	AHR,APLF,B2M,BCL2,BCL2A1,CCL2,CD40,CD40LG,CD80,CXCL10,IRF8,NFKB1,PARP14,PDCD1,PYCARD,RSAD2,TNFSF10	197 (17)
FLT3	-2	kinase				9.66e-05	BCL2,CXCL10,IFIT3,IRF7,LYZ,PIM1,STAT1	169 (19)
BCL3		transcription regulator		1.916		9.73e-05	BCL2,CCL5,CD274,CD40,CD69,CD80,CXCL10,HLA-DQB1	147 (15)
TLR2/3/4/9		group		-1.067	bias	9.89e-05	CCR7,CD40,CD80,FCGR2B
NCR1		transmembrane receptor		-1.98	bias	9.89e-05	CCL3L3,CCL5,CD3E,CD69	149 (7)
TNNI3		transporter	Inhibited	-2	bias	9.89e-05	CCL3L3,CCL5,CCR2,CCR5
NOS2		enzyme	Inhibited	-2.226		0.000107	BCL2,BCL2A1,CCL2,CCL3L3,CD3E,CD53,CD80,CHI3L1,CLEC4D,IFIT3,IL1RN,SPR,TLR4,TNFSF10	162 (16)
RNASE2		enzyme	Inhibited	-2.393	bias	0.000113	CCL2,CCL5,CCL8,CSF1,CXCL10,CXCL9	119 (9)
STAT5A		transcription regulator		0.128		0.000113	BCL2,BCL2A1,CASP4,CASP8,CCL3L3,CCR5,CXCR3,FCER1G,GZMK,ICAM2,IL7R,Klrk1,LTB,OAS1,PIM1,PRSS23,PSMB8,TCEAL1,TM4SF1	212 (18)
CCL11		cytokine	Inhibited	-2.764	bias	0.000113	BCL2,CCL2,CCL3L3,CCL8,CCR2,CXCL9,ITGAM,XCR1	138 (15)
ZXDC		transcription regulator				0.000113	CCL2,HLA-DRA,ITGAM
SARM1		transmembrane receptor				0.000113	CCL3L3,CCL5,XAF1	71 (5)
NXF1		other				0.000113	ICAM3,ITGAL,SELL
FES		kinase				0.000113	CSF1,ITGA4,ITGAM	73 (4)
TRAT1	-1.46	kinase				0.000113	CD3E,CD5,CD69
GNB1		enzyme				0.000116	AHR,CCL3L3,CD80,CYTIP,F2R,NFKB1,PTGER4	112 (7)
CD200		other		1.543		0.000123	CCL3L3,CD80,IDO1,ITGAL,TLR4	231 (14)
HOXA9		transcription regulator		-1.989	bias	0.000137	BCL2,CCL2,CLIC2,ETS2,FLT3,GNG10,IL7R,KCNA3,LY86,LYN,LYZ,PIM1,PPP1R16B,PTPRC,RGL1
TSC22D3		transcription regulator		0.987		0.000138	BCL2,CCL2,CCL5,CD274,CD80,NFKB1,PDCD1	184 (16)
BAX		transporter	Inhibited	-2.425	bias	0.000138	BCL2,CCL5,CTSH,CTSS,CXCL10,IRF7,TGM2	183 (20)
IFNGR1	-1.33	transmembrane receptor	Inhibited	-2.2	bias	0.000141	CCL3L3,CCL5,CXCL10,IDO1,IRF7,MX1	173 (15)
SP1		transcription regulator		-1.964	bias	0.000149	ASNS,BCL2,CCL2,CCL5,CD40,CHI3L1,CIRBP,CKB,CXCL10,EIF2AK2,F2R,GHR,IRAK3,ITGAM,ITGB3,KCNA3,LTB,LTB4R,NFKB1,PIM1,PREX1,PRKCB,PTGER4,SELL,SPN,STAT1,TCEAL1,TFPI2,TNFSF10,TRIB1	199 (17)
CD14		transmembrane receptor	Inhibited	-2.2	bias	0.000164	BCL2A1,CCL2,CCL3L3,CCL5,CXCL10,IFIT1,NFKB1	198 (16)
IL2RG	-2.94	transmembrane receptor		0.096		0.000164	BCL2,ETS1,IL7R,IRF7,LTB,MFNG,UBA7	175 (16)
DICER1		enzyme		1.437		0.000165	ANGPT2,ANPEP,CCR2,CD226,CXCL10,IGF2BP3,IL7R,IRF8,ITGA4,Klrk1,LCP1,OAS1,PIK3CG,RASGRP1,SPN,STAT1,TM4SF1
Hbb-b1		transporter	Inhibited	-3.162	bias	0.000167	CCR2,CCR5,CXCL10,CXCR3,CXCR6,IL16,IL2RG,ITGAM,LTB,LY86	141 (7)
PLK2		kinase	Inhibited	-2.236	bias	0.000167	CD40,CMPK2,CXCL10,FGL2,RGS1
CXCL12		cytokine	Inhibited	-3.062	bias	0.000168	BCL2,CCL2,CCL5,CD3G,CD4,CD40LG,CD69,CXCL10,CXCR6,HCLS1,ITGAL,ITGB3,LCP2,MMP13,TNFSF10	180 (19)
TET2		enzyme		-0.302		0.000172	AFF3,CLEC4D,CMPK2,FGL2,GRAP2,IFIT3,JAML,KCNE3,MMP13,RGS1,RSAD2,SGPP1
TSLP		cytokine				0.000175	CCR7,CD40,CD80,CXCL9,MX1,SELL	188 (17)
MYC	1.23	transcription regulator	Activated	3.569		0.000193	AHR,ANGPT2,ARHGAP25,ASNS,BCL2,BCL2A1,CASP1,CASP8,CD274,CD48,CD69,CHST15,CXCL10,CXCL9,F2R,FBLN2,GBP2,GM2A,HERC5,IFI35,IFI44,IFI44L,IFI6,IFIH1,IFIT1,IFIT3,IFNW1,IKZF1,IRAG2,IRF7,ITGAL,ITGAM,LYZ,MAP4K1,MX1,MX2,OAS1,PSMB8,PTPRC,RSAD2,SEMA4A,SOX5,SPN,SQOR,STAT1,TLR7,TNFSF10,TRIM5,USP18,ZFP36L1	207 (16)
ICAM1		transmembrane receptor		-1.516	bias	0.000194	CCL3L3,CCL5,CD69,CD80,HEY1,ITGA4,ITGAL	188 (16)
IL12A		cytokine	Inhibited	-2.592	bias	0.000194	BCL2,CCL5,CXCL10,CXCR6,ICOS,IL12RB1,STAT1	198 (16)
IGF1		growth factor		-0.418		0.0002	ANGPT2,ANPEP,APLF,BCL2,BCL2A1,CCL3L3,CCL5,CSF1,EIF2AK2,FBLN2,Fmnl1,FSHR,GHR,IL16,IL2RG,MMP13,NOG,NUPR1,PIM1,PSMB8,PTGER4,PTPRC,SULF1,TAP1,TAP2,TLR4,YPEL3,ZFP36L1	176 (15)
SAA1		transporter	Inhibited	-2.425	bias	0.000215	BCL2,CCL3L3,CCL5,CXCL10,IL1RN,MMP13	151 (12)
IgG1		complex		-0.277		0.00022	BCL2,CD40,CD80,FCER1A,ITGA4	177 (16)
miR-146a-5p (and other miRNAs w/seed GAGAACU)		mature microRNA	Activated	2.562	bias	0.000227	CCL2,CCL8,CD1D,CD40,HEY1,LTB,PTAFR,STAT1,TLR4,TLR9	161 (19)
RPTOR	-1.31	other		-0.608	bias	0.000227	CASP1,CCR7,CD207,CD80,ICOS,IRF8,ITGAM,LY75,NLRP3,PYCARD
CEBPE		transcription regulator		-1.34		0.000228	BCL2,IL1RN,ITGAM,LYZ,NCF1,SELL,TLR9
NCOA2		transcription regulator		-1.565	bias	0.000239	AHR,CCL3L3,CCL5,CCR7,CXCL10,GBP5,IRF7,LYZ,MMP13,P2RY13,PLIN2,TRIM5	229 (17)
LRBA		other	Activated	2	bias	0.000247	CCL3L3,CCL5,CXCL10,OAS1	132 (10)
SHARPIN		other				0.000247	CASP1,CASP4,CXCL10,RIPK3	112 (8)
CHRNA1		transmembrane receptor		1	bias	0.000247	CD40,CD40LG,CD69,CD80	145 (12)
FCGR1A		transmembrane receptor				0.000247	CSF1,IL1RN,ITGAM,LSP1	135 (10)
NR3C1		ligand-dependent nuclear receptor		1.35		0.00025	B2M,BCL2,BCL2L14,CASP4,CCL2,CCL3L3,CCL5,CD40LG,CD69,CXCL10,DEDD2,F2R,FCER1G,GBP2,GPR65,IFI6,IFIH1,IL7R,IRF8,LTB,LYST,MMP13,NAIP,NFKB1,NLRC4,NLRP3,PDCD1LG2,PLIN2,PRKCB,PTGR1,PTK2B,SGPP1,STK17B,TNFAIP8,ZNF704	233 (13)
IL27RA		transmembrane receptor		0.97	bias	0.000261	CCR5,CD69,CD80,CXCL10,LTB,STAT1	180 (15)
IntegrinÎ±		group				0.000277	ITGAL,ITGAM,TLR4
TH2 Cytokine		group				0.000277	CCR5,CD40LG,TLR9
RFXAP		transcription regulator				0.000277	B2M,HLA-DQA1,HLA-DRA	8 (2)
ISG15		other				0.000277	IFI6,MX1,OAS1
BCL2A1	-2.04	other				0.000277	BCL2,BCL2A1,CD69
ETV6-NTRK3		fusion gene/product				0.000277	IFIT3,IRF7,STAT1	115 (7)
MAP2K6		kinase	Inhibited	-2.163	bias	0.000283	BCL2,CCL2,CCL8,CD40,CXCL10,CXCL9,MMP13,STAT1,TNFSF10	155 (16)
CCL3		cytokine		-1.452	bias	0.000286	CCL2,CCR5,CXCL9,ITGAM,STAT1	171 (16)
IRAK3	-1.69	kinase		-0.739		0.000286	BCL2A1,CD274,ETS2,INPP5D,PDCD1LG2	126 (7)
STAT5a/b		group	Inhibited	-2.463		0.0003	AHR,BCL2,BCL2A1,CD69,F2R,F2RL2,FCER1G,IRAG2,LCP2,PIM1,STK17B	88 (7)
RAS		group		-1	bias	0.0003	ANPEP,BCL2,CCL2,CD274,CXCL10,GBP2,MMP13,NFKB1,STAT1,TFPI2,TGM2	214 (16)
IL12B		cytokine	Inhibited	-2	bias	0.00031	CCL5,CCR5,CXCL10,IL12RB1,INPP5D,PIK3AP1,STAT1	195 (16)
CD4	-2.24	transmembrane receptor		0.447		0.000316	BCL2,CD4,CD79A,CXCR6,PDCD1,TNFSF10	208 (24)
CEBPA		transcription regulator	Inhibited	-2.252		0.00034	ANPEP,ASNS,BCL2,BCL2A1,CD3G,CHI3L1,CSF1,EPHA7,GBP1,ICAM2,IFI6,IL1RN,ITGAL,ITGAM,MMP13,OAS2,PLIN2,PTAFR,PTGFR,PTPRC,RGL1,TLR9,TNFSF10,TRIB1	200 (12)
IL32		cytokine		-1.231	bias	0.000359	BCL2,CASP1,CCL2,EIF2AK2,ITGAM,MMP13,MX1	186 (16)
LY96		transmembrane receptor		-1.969	bias	0.000361	CCL5,CD40,NFKB1,TLR4	168 (16)
EDN1		cytokine	Inhibited	-2.567	bias	0.000363	BCL2,BCL2A1,CCL2,CCR7,CST3,HEY1,ITGAM,ITGB3,MMP13,NCF1,PRKCB,PTGER4,SELL,SOX5,TGM2	180 (19)
TLR8	-2.24	transmembrane receptor	Inhibited	-2.193	bias	0.000367	CCL2,CCR7,CD40,CXCL10,IFNW1	149 (17)
NODAL		growth factor		1.342		0.000367	CCL5,CCR7,CD40,CD80,CXCL10	83 (7)
NOD2		other	Inhibited	-2.168	bias	0.000378	BCL2A1,CCL2,CCL5,CD40,CXCL10,ITGAM,NFKB1,RASGRP1	136 (13)
NFKB2		transcription regulator	Inhibited	-2.646	bias	0.000378	BCL2,CCL5,CCR7,CTSS,HLA-DMB,HLA-DOA,HLA-DQA1,SELL	146 (10)
SERPINA1		other		0.152		0.000379	CCL2,IL1RN,MMP13,NFKB1,RGS16,TLR4	208 (13)
CD86		transmembrane receptor		-0.625	bias	0.000379	CASP8,CD40,CD69,CD80,ICOS,IDO1	190 (17)
LTA		cytokine	Inhibited	-2.621	bias	0.000414	CD274,CD40,CD80,ITGB3,NFKB1,PDCD1LG2,SELL	204 (16)
FANCC		other				0.000425	GSAP,HHEX,IFI44L,MX1,OAS1,PRKCB,PTPRC,SKAP2
CORT		other	Activated	2.433	bias	0.000451	CCL3L3,CCL5,CCR2,CCR5,CCR7,CXCL10
PTGS2		enzyme	Inhibited	-2.713	bias	0.000478	ANGPT2,BCL2,CCL2,CCL3L3,CCL5,CCR7,CXCL10,ITGAL,PIK3CG,PTGER4,SELL,TGM2,TNFSF10	191 (15)
INSIG1		other	Activated	3.162	bias	0.000481	CCL5,CCR5,CCR6,CCR7,CLEC4D,CXCL10,HLA-DQA1,IRF8,PLA2G7,PLIN2
MAP2K1		kinase		-1.937	bias	0.000491	AHR,BCL2,BCL2A1,CCL2,CCL3L3,CCL5,CD274,F2R,ITGB3,MMP13,PIM1,TFPI2,TGM2,TNFSF10	166 (14)
Fibrinogen		complex				0.000509	CCL2,CCL3L3,CD40,ITGAM	186 (13)
IL17R		complex		0	bias	0.000509	CCL2,CCL5,CXCL10,MMP13	198 (18)
MYT1		transcription regulator	Activated	2	bias	0.000509	ARHGDIB,DAPP1,PTGR1,TM4SF1
CXCL2		cytokine		-1.976	bias	0.000509	CCL3L3,CCL5,CXCL10,ITGAM	116 (10)
PAEP		other	Activated	2	bias	0.000509	CCL5,CD274,CXCR3,PDCD1LG2
Nfat (family)		group	Inhibited	-2.63	bias	0.000525	BCL2,CCL2,CCL3L3,CD40,CD40LG,DOCK10,HAVCR2,PDCD1,PDCD1LG2,PDE3B	219 (20)
Calcineurin B		group				0.000541	CCR5,CXCR3,ICOS
ADGRF5		G-protein coupled receptor				0.000541	CCL3L3,CSF1,IL1RN	122 (10)
miR-511-5p (miRNAs w/seed UGUCUUU)		mature microRNA				0.000541	CD80,CXCL10,TLR4	139 (7)
FYB1	-2.11	other				0.000541	CD69,ITGAM,SKAP1
Ifna4		other				0.000541	FLT3,IRF7,SIRPB1
N-cor		group				0.000573	CCL5,CTSS,CXCL10,DHRS3,MMP13,PLIN2,RGL1,RNF144B,USP18,WIPF1
CCR1		G-protein coupled receptor	Inhibited	-2.236	bias	0.000576	CCL3L3,CCL5,CTSS,ITGAM,ITGB3	187 (14)
SOCS3		phosphatase		1.457	bias	0.000599	BCL2,CD40,CXCL10,IFIT1,IL1RN,MX1,OAS1,OAS2	190 (14)
PF4		cytokine	Inhibited	-2.606	bias	0.000599	CCL2,CMPK2,FLI1,ITGAM,LY75,RSAD2,STAT1,USP18	125 (12)
Histone h3		group				0.000621	AP1S3,B2M,BCL2,CCL2,CCL5,CD1D,CD40,CD69,CXCL10,DAB2IP,GHR,ICAM3,IFI6,IRF7,MX1,NCF1,NOG,PTGR1,RELN,RGS10,RSAD2,SELL,TNFSF10,TRIB1,USP18	188 (15)
ITGB2		transmembrane receptor		0		0.000627	BCL2A1,CD69,CXCL10,ITGA4,ITGAL,RAC2	141 (15)
TNFSF12		cytokine	Inhibited	-2.872		0.000639	CCL2,CCL3L3,CCL5,CCR5,CLEC4D,CXCL10,HEY1,ITGAM,MMP13	177 (16)
C5		cytokine	Inhibited	-2.332		0.000678	BCL2,CCL2,CCL3L3,CCL5,CSF1,CXCL10,EIF2AK2,FCGR2B,ITGAM,NFKB1	148 (13)
BRD4		kinase	Inhibited	-2.782	bias	0.000681	ACSL5,BCL2,CD4,ICAM2,IL7R,IRF8,ITGA4,KCNA3,MAP4K1,PIM1,PTPN22,SLC38A5
ORMDL3		other				0.000695	CD48,CXCL10,OAS1,OAS2
PURA		transcription regulator				0.000695	CASP8,ITGAL,ITGAM,SPN
CXCL3		cytokine		-1.977	bias	0.000695	CCL3L3,CCL5,CLEC6A,CXCL10	176 (15)
TRAF6		enzyme	Inhibited	-2.575	bias	0.000704	CCL2,CD274,CD80,MMP13,NCF1,NFKB1,UBD	181 (14)
CARD9	-1.22	other	Inhibited	-2.236	bias	0.000709	CCL5,CCR5,CLEC6A,CXCL10,TLR9	172 (13)
TNFRSF1A		transmembrane receptor		-0.102		0.000724	ANGPT2,CCL2,CCL3L3,CCL5,CXCL10,GHR,ITGAM,MMP13,PIM1,SELL,TLR4	214 (19)
C3AR1		G-protein coupled receptor		-0.543		0.000734	CASP4,CCL3L3,CCL5,CD40,CD80,CXCL10	207 (15)
CCR5	-2.69	G-protein coupled receptor	Inhibited	-2.233		0.000734	CASP8,CCL3L3,CCL5,CCR5,CD40LG,CXCL10	166 (16)
IFI16		transcription regulator	Inhibited	-2.158	bias	0.000743	CCL2,CCL5,CXCL10,FSHR,IL1RN,IL7R,OAS1,PIM1	202 (15)
RARB		ligand-dependent nuclear receptor		-1.066		0.000834	BCL2A1,CASP4,DHRS3,ETS1,GBP2,GBP6,IFIT1,LYZ,SLC17A9,STAT1,UBA7,USP18	179 (12)
AGT		growth factor	Inhibited	-3.912	bias	0.000849	ANGPT2,ARHGEF9,BCL2,CASP8,CCL2,CCL3L3,CCL5,CCL8,CCR2,CCR5,CCR7,CTSS,CXCL10,ETS1,HEY1,ITGB3,ITGB7,MMP13,NCF1,NPR3,PSMB10,PSMB8,PTGFR,RIPK3,SELL,SIGLEC1,SOD3	215 (17)
PI3K (family)		group	Inhibited	-2.375	bias	0.000867	BCL2,CCL2,CD274,CXCL10,CXCL9,IFIT1,PREX1,RIPK3,TGM2,TNFSF10	172 (14)
PRKCA		kinase	Inhibited	-2.728	bias	0.000867	ARHGDIB,CCL2,CXCL10,ETS1,HEY1,IFIT1,IFIT3,IGF2BP3,NFKB1,RSAD2	172 (17)
SHC1		other		1		0.0009	BCL2,CCR7,CD69,FLI1,GDA,ITGAM,TFEC	167 (15)
miR-199a-5p (and other miRNAs w/seed CCAGUGU)		mature microRNA	Activated	2.125	bias	0.000914	CMPK2,ETS1,ITGB3,MX2,NFKB1,RSAD2,TGFB1I1,ZBP1	76 (6)
PPP2R5C		other		1	bias	0.000925	BCL2,BCL2A1,CD69,NFKB1	178 (15)
RBP4		other		-1.964	bias	0.000925	CASP1,NLRP3,PYCARD,TLR4
IL15RA		transmembrane receptor		0.655	bias	0.000925	BCL2,CD226,PTPRC,SPN	145 (10)
Stat1-Stat2		complex				0.000926	EIF2AK2,IRF7,OAS1
Traj18		other				0.000926	CCL5,CD40,CD80	157 (9)
DKK2		other				0.000926	BCL2,CD69,Klrk1	12 (2)
CD180	-5.6	other				0.000926	BCL2A1,CD80,TLR9	119 (10)
SPN	-2.28	transmembrane receptor				0.000926	CD40LG,CD69,IL2RG	150 (12)
NEK6		kinase				0.000926	CXCL10,FGL2,RGS1
MCOLN2		ion channel				0.000946	CCL3L3,CCL5
AKNA		transcription regulator				0.000946	CD40,CD40LG
SLA	-1.58	other				0.000946	CD3E,SLA
SIT1		other				0.000946	CD5,CD69
SLA2	-1.43	other				0.000946	CD3E,CD69	99 (7)
DCTN4		other				0.000946	CCL5,CXCL10
GCN1		translation regulator				0.000946	CXCL10,MMP13
GAB3		other				0.000946	IFIT1,OAS1
Rbpjl2		other				0.000946	HEY1,HEY2
AC083837.1		other				0.000946	CCL2,CCL5
IL23		complex		-1.584	bias	0.000987	AHR,BCL2,CCR2,CCR6,ICOS,TLR4	177 (13)
IKZF3		transcription regulator		1.51	bias	0.00101	BCL2,BLNK,IFI6,IFIT3,IRF7,RNF213,TLR4
Alpha catenin		group	Activated	3.148	bias	0.00101	CXCL10,ELK3,ICAM2,IL2RG,ITGAM,LYN,LYZ,MMP13,TGM2,WIPF1
CYLD		transcription regulator		-0.545		0.00104	CD40,CD80,FCER1G,ICOS,IL7R	180 (13)
BHLHE40		transcription regulator		0.333		0.0011	AFF3,GDA,GZMK,HAVCR2,JCHAIN,LTB4R,NLRP3,SELL,SLAMF6
TMPRSS2-ERG		fusion gene/product		-1.342		0.00118	CALB2,DHRS3,GNG11,IFI44,LTB,NUPR1,PIM1,PRSS23,RNF144B,SAMD9
ADORA3		G-protein coupled receptor	Inhibited	-2	bias	0.0012	CCL2,CCL5,CCL8,CSF1	169 (17)
CD80	-1.62	transmembrane receptor		-1.941		0.00125	CASP8,CD40LG,ICOS,IDO1,PDCD1	204 (19)
GTF2B		transcription regulator				0.00125	ASNS,BCL2A1,CD80,ETS2,GHR	78 (4)
CEACAM1		transporter		0.555		0.00125	ANGPT2,CD40,CD80,HEY1,IL2RG	161 (12)
KRT17	1.29	other	Inhibited	-2.236		0.00125	CCL3L3,CCL5,CCR5,CXCL10,MMP13
SPIB	-1.35	transcription regulator	Inhibited	-2.63	bias	0.00127	BLNK,CCR2,CCR5,CD80,NFKB1,P2RY10,P2RY6
PTPRJ	-1.94	phosphatase		-1.633	bias	0.0013	CCL3L3,CD69,FCER1G,FGL2,SLA,TNFSF8
Jnk		group	Inhibited	-3.108	bias	0.00137	CCL2,CCL5,CCR7,CD40,CD69,CD80,ETS1,FLI1,ITGA4,ITGB7,MMP13,NCF1,TGM2	147 (14)
RNF31		enzyme		1.964		0.00142	CCL2,CCL3L3,CCL5,CXCL10,IL18BP,IL1RN,IL2RG	174 (14)
GPS2		transcription regulator		1.134	bias	0.00142	BLNK,CCL3L3,CXCL10,DHRS3,RGL1,RNF144B,WIPF1	103 (7)
BLVRA		enzyme				0.00145	CCL5,CXCL10,TNFSF10	143 (13)
FBXO42		other				0.00145	CCL5,CSF1,STAT1
PARP14	-2.22	enzyme				0.00145	CCL5,CXCL10,PIM1
PTGDR2		G-protein coupled receptor				0.00145	CCL5,CD40LG,ITGAM	173 (16)
TNFRSF17		transmembrane receptor				0.00145	BCL2,CD40,CD80	154 (17)
FSTL1		other				0.00145	CASP1,NFKB1,NLRP3
RNF216		enzyme				0.00145	CXCL10,IFIT1,TLR4	144 (14)
CHRNA3		transmembrane receptor				0.00145	BCL2,NFKB1,STAT1	107 (7)
RFX5		transcription regulator				0.00145	B2M,HLA-DMB,HLA-DRA
STAT4		transcription regulator	Inhibited	-3.558	bias	0.00146	ARHGAP15,BCL2,CCL2,CCR5,CD40LG,CXCL10,FCER1G,FYB1,HLA-DQB1,IFIH1,IL12RB1,PDCD1,RGS16,STAT1	235 (15)
SAA		group	Inhibited	-2.184	bias	0.00148	CCL2,CSF1,IL1RN,MMP13,NLRP3	174 (14)
NQO1		enzyme		-0.447		0.00148	BCL2,CCL5,CCR2,CXCR3,DOCK2	149 (10)
AIP		transcription regulator	Inhibited	-2.414		0.00149	AHR,GNG11,NPR3,PROKR1,RASGRP1,RGS16
PTPN6		phosphatase		0.689	bias	0.00149	BCL2,CCL3L3,CCR7,CD5,ETS1,LYN	158 (16)
KDM6B		enzyme				0.00154	CCL3L3,CCL5,CD40,ITGAL	158 (11)
TNFSF9		cytokine	Inhibited	-2	bias	0.00154	CCR7,CD3E,CD4,PTPRC	170 (7)
P2RX7		ion channel				0.00154	CCL2,CXCL10,NLRP3,TNFSF10	168 (14)
TREM2		transmembrane receptor		-1		0.00154	CCL3L3,CCR7,CD40,IRF8	130 (10)
RNA polymerase II		complex				0.00159	ASNS,B2M,BCL2,BLNK,CCL5,CD3E,CD4,CD40,CD80,CSF1,GBP2,GHR,HLA-DQA1,IL1RN,TAP1,TAP2	175 (13)
HRH3		G-protein coupled receptor				0.00175	CLEC4D,CXCL10,CXCR3,GDA,NPR3
PDPK1		kinase				0.00175	BCL2,CCR7,CST3,CXCL10,SELL	166 (18)
IRAK1		kinase		-1.217		0.00175	CCL2,CCL5,CXCL10,NLRP3,STAT1	200 (22)
EP300		transcription regulator				0.00189	B2M,CCL2,CCR7,CD53,CD80,CKB,CST7,DHRS3,EVI2A,FNBP1,GIMAP1-GIMAP5,GIMAP7,GM2A,IL12RB1,IL7R,ITGB7,MYO1F,PLA2G7,RGL1,RSAD2,SLAMF6,USP18	125 (7)
TBP		transcription regulator				0.00191	ASNS,BCL2,BCL2A1,CD3E,CD80,ETS2	18 (3)
SGPL1		enzyme		-0.882		0.00193	BCL2,IFIT1,MX1,OAS1	157 (12)
BCL2L11		other		-1.103		0.00193	BCL2,CCL3L3,CCL5,CD274	224 (17)
LEPR		transmembrane receptor		0.563		0.00198	BCL2,CASP8,CCL3L3,CD5,FYB1,IDO1,IL18BP,IL1RN,ITGAM,MMP13,PSMB8,STK17B	212 (16)
IKZF2		transcription regulator	Activated	2.236	bias	0.00204	CD2,CD53,CD69,ICOS,IRF7
NCSTN		peptidase	Activated	2.219	bias	0.00204	CSF2RB,FCER1G,FCGR2B,IRF8,NCF1	18 (2)
FCGR2A		transmembrane receptor	Inhibited	-2.2	bias	0.00204	CCL2,CCL5,CD40,CXCL10,RASGRP1	174 (15)
VTN		other		-1.969	bias	0.00204	BCL2,IRF8,ITGA4,ITGAM,ITGB3	175 (10)
APOE		transporter	Activated	2.2	bias	0.00205	CASP1,CCL3L3,CCL5,CCR5,CD40,CD40LG,CD80,CSF1,CTSS,F2R,FCGR2B,IL1RN,ITGAM,NCF1,PRKCB,RELN,TCIRG1,TIFA	158 (14)
NLRP3	-1.56	other		-1.941		0.00211	BCL2,CCL3L3,CCL5,CCR5,CD69,CXCL10,CXCR3,MMP13	173 (14)
APOL1		transporter				0.00212	CASP1,NLRP3,UBD
YOD1		enzyme				0.00212	CCL5,CXCL10,IFIT1	110 (6)
APOH		transporter				0.00212	CD40,CD80,NFKB1	160 (12)
NLRC5		transcription regulator				0.00212	B2M,CD40,TAP1	108 (5)
FPR2		G-protein coupled receptor				0.00212	CCL2,CCR5,CSF1	196 (16)
CCL3L3	-1.53	cytokine				0.00212	CCL5,CD40,CXCL10	134 (10)
NFKBIB		transcription regulator				0.00216	BCL2A1,CCL2,CCL5,CD40,CD80,TNFSF10	165 (13)
FOXO3		transcription regulator		0.936		0.0022	AHR,ANGPT2,BCL2,CASP4,CASP8,CH25H,CXCL10,IFIH1,ITGAM,LCP2,MMP13,NUPR1,PDE3B,PIK3IP1,PTPRC,SELL,SLC1A4,SOX5,TNFSF10	222 (17)
WT1		transcription regulator		-1.795		0.0022	ANPEP,ASNS,BCL2,BCL2A1,CCL2,CIRBP,CSF1,CXCL10,ETS1,IRF8,ITGAM,MMP13,MPP1,POU4F2,TM4SF1	119 (7)
IL17A		cytokine	Inhibited	-3.112	bias	0.00229	BCL2,BCL2A1,CCL2,CCL5,CD274,CD40,CXCL10,GBP2,IL16,IL1RN,MMP13,PTGFR,RGS16,TLR4	210 (13)
BCR-ABL1		fusion gene/product		-1.992	bias	0.0023	BCL2,BCL2A1,CCL2,CSF2RB,PIK3CG,PIM1,PRKCB,TNFSF10	169 (15)
HMGB1		transcription regulator	Inhibited	-2.585	bias	0.00237	CCL2,CD274,CD40,CD80,IFIT1,MX1,TLR4	152 (16)
IGFBP3		other		0.179		0.00238	BCL2,CCL3L3,CCL5,MMP13,STAT1	187 (17)
JAG2		growth factor	Activated	2.219	bias	0.00238	CCL5,CD40LG,CXCL9,IL1RN,LTB4R
GNA15		enzyme				0.00242	CASP4,CD69,GBP2,GDA,IL1RN,NFKB1,NPR3,XCL1,ZFP36L1	150 (13)
NPC1		transporter				0.0025	APLP1,CCL3L3,CCR2,CCR5,HLA-DQB1,LYZ,STAT1,TLR4	157 (12)
CCN1		other		-1.054	bias	0.0025	CCL2,CCL3L3,CXCL10,FCER1G,ITGB3,TLR4,TLR7,TNFSF10	148 (16)
Hsp90		group		-1.04	bias	0.00261	AHR,CD2,CD4,CD40LG,CD69,ITGAL,LYN	131 (9)
DNMT3A		enzyme		-0.577		0.00262	BLNK,CASP4,CD79A,FCER1G,IRF8,JCHAIN,PLA2G7,PLD4,PRKCB,PTPRC,RGS16,TGM2
THPO		cytokine	Inhibited	-2.038	bias	0.00271	CMPK2,FLI1,ITGB3,PIM1,RSAD2,STAT1,TAP1,USP18	196 (16)
PAX5		transcription regulator		-0.471		0.00272	BCL2,BLNK,CD40,CD79A,FLT3,JCHAIN
miR-34a-5p (and other miRNAs w/seed GGCAGUG)		mature microRNA	Activated	3.091	bias	0.00273	BCL2,BIN2,CD1E,CD69,CD96,DOCK8,ETS2,ITGB3,PLCB2,SELL
EBF1		transcription regulator	Inhibited	-2.607	bias	0.00273	CCL5,CD79A,CXCL10,IL12RB1,INPP5D,IRF7,MKNK1,PDE3B,STAT1,TLR4	144 (8)
MEF2C		transcription regulator		-0.577	bias	0.00273	CCBE1,CCL2,CCL3L3,CCR2,CCR5,CKB,CXCR6,DES,IKZF1,MMP13	100 (4)
RIPK1	-1.38	kinase		-1.446	bias	0.00275	CCL2,CCL3L3,CCL5,CXCL10,NFKB1	151 (16)
chitinase		group				0.00278	CCL2,CCL5
IFN alpha receptor		complex				0.00278	IRF7,MX1	115 (7)
DEFA1 (includes others)		other				0.00278	CASP1,CD4
DHX58	-1.86	enzyme				0.00278	CD4,IFIH1	119 (7)
PRAG1		kinase				0.00278	HEY1,HEY2
GNLY		other				0.00278	CCL2,CCL5
UBP1		transcription regulator				0.00278	CD40,CD79A
UFD1		peptidase				0.00278	CCL2,CCL5
SNX17		transporter				0.00278	CD69,ITGAL
TAF12		transcription regulator				0.00278	HLA-DRA,JCHAIN
NPLOC4		other				0.00278	CCL2,CCL5
CD59		other				0.00278	BCL2,CD69	83 (7)
SOS1		other				0.00278	CD69,SELL
FSCN1		other				0.00278	CXCL10,IRF7	108 (5)
GNG2		enzyme				0.00278	F2R,NFKB1
TAPBP		transporter				0.00278	TAP1,TAP2
Duxbl1 (includes others)		other				0.00278	OAS1,OAS2
CD79A	-1.93	transmembrane receptor				0.00278	CD40LG,CD79A
protein phosphatase		complex				0.00278	DGCR8,PIM1
ABCA4		transporter				0.00296	CCL3L3,CFB,CXCL10	54 (3)
ZBP1	-6.39	other				0.00296	CCL3L3,CXCL10,OAS1	108 (5)
ITGA4	-2.21	transmembrane receptor				0.00296	IL1RN,ITGA4,RAC2
ESR2		ligand-dependent nuclear receptor		0.578		0.00301	ADAR,ANPEP,BCL2,CCL2,CCL3L3,CCR5,CD3E,CD79A,CHST15,CYTH4,FBLN2,GABBR2,GBP2,GM2A,IFI35,IFI44,IFIH1,IFIT3,IRF7,LAPTM5,MMP13,NFE2L3,NFKB1,PARP14,PLIN2,PTGFR,RELN,RSAD2,ST8SIA4,TGM2,TRIB1	221 (16)
TNFRSF8		transmembrane receptor		-0.128		0.00304	CASP1,CCR7,GBP1,GBP2,LCP2,TNFSF10	117 (9)
RETNLB		other		-1.89	bias	0.00314	CCL2,CCL3L3,CCL5,CCR2,CCR5,HEY1,STK17B	152 (11)
ATF3		transcription regulator	Activated	2.121		0.00317	ASNS,CCL5,CD69,GBP2,GBP6,MMP13,RSAD2,SLC15A3	209 (16)
TP53		transcription regulator		-1.524		0.00324	ASNS,BCL2,BCL2A1,CASP1,CASP4,CASP8,CCL2,CCL3L3,CCL5,CKB,CNN2,CORO1A,CSF1,CTSH,CXCL10,CXCR6,DRAM1,F2R,FBLN2,GBP1,GDA,HERC5,HLA-DQA1,IFI35,IL12RB1,IL16,IL1RN,IRF7,IRF8,ITGB7,LAMP3,LRRC17,LSP1,LTB4R,LYZ,MAP4K1,MMP13,MX1,NCF1,NFKB1,NLRC4,NUPR1,OAS1,PIK3CG,PIM1,PRKCB,PTK2B,PTPRO,PYCARD,RAC2,RGS16,RNF144B,SPN,SQOR,SSPN,STAT1,SULF1,TAP1,TAP2,TFPI2,TGFB1I1,TGM2,TNFAIP8,TNFSF10,TPD52L1,UBD,XAF1,YPEL3,ZFP3…	163 (12)
CXCR4		G-protein coupled receptor		-1.96	bias	0.00339	BCL2,CCL2,CD69,CXCL10,MMP13,TNFSF10	146 (16)
F2R	1.58	G-protein coupled receptor		-0.815	bias	0.00343	ANGPT2,CASP4,CCL2,F2R,PTAFR,TFPI2,TGFB1I1,TGM2	184 (12)
MAP3K14		kinase		-0.956	bias	0.00343	CCL5,IL7R,LTB,NFKB1,PDE3B,RIPK3,TNFSF10	167 (13)
NR3C2		ligand-dependent nuclear receptor		-0.788		0.0035	BCL2,BCL2A1,CCL2,CCL3L3,CCL5,DES,GHR,HLA-DQB1,LYST,TSPYL4	195 (17)
AHI1		other	Activated	2		0.0035	HCK,IL1RN,LAPTM5,STAP1
NSD2		enzyme				0.00361	BCL2,IRF7,ITGB7,OAS1,STAT1
mir-146		microRNA	Activated	2.189	bias	0.00361	CCL2,CD40,CXCL10,STAT1,TLR4	196 (15)
PTPRC	-2.54	phosphatase				0.00361	BCL2A1,CCL3L3,CCL5,CD5,CXCR3	167 (17)
TRAF2		enzyme		-0.555		0.00374	CCL2,CCL5,CD80,CXCL10,MPEG1,NFKB1,PLBD1	155 (18)
AKT1		kinase	Inhibited	-2.365		0.00375	BCL2,BCL2A1,CCL2,CCL3L3,CCL5,CD4,CD40,CD69,CST3,CXCL10,CXCR6,HAVCR2,NFKB1,PDCD1,TNFSF10,TPD52L1	188 (16)
MUC1		other		-0.128	bias	0.00376	CD1D,CD40,HLA-DRA,IFIT3,MMP13,STAT1	161 (11)
CDKN2A		transcription regulator		-1.187		0.0039	BCL2,CCL2,CCL3L3,CCL5,CCR6,CCR7,CD40LG,CXCL10,EHD3,IFI35,IGF2BP3,IL2RG,ITGB3,PTK2B,TLR4,XCR1	204 (17)
CSF2RB	-2.75	transmembrane receptor				0.00398	BCL2,ITGAM,PIM1	162 (15)
LBP		transporter				0.00398	CXCL10,IFIT1,IL1RN	150 (13)
NACC1		transcription regulator				0.00398	BCL2,EIF2AK2,MX1
NRP1		transmembrane receptor				0.00398	BCL2,CD40,HLA-DQB1	98 (9)
IL2RB		transmembrane receptor				0.00398	CCL2,ETS1,HAVCR2	167 (15)
IL1RL1		transmembrane receptor				0.00398	CXCL10,ITGAM,TLR4	167 (17)
Il3		cytokine		-0.106		0.00408	ANPEP,BCL2,CSF1,ITGAM,LYZ,MMP13,PIM1	209 (20)
GNB2		enzyme				0.0041	AHR,CCL3L3,CD80,CYTIP,PTGER4
MAC		complex		-1.941	bias	0.00418	BCL2,CASP8,MMP13,RGS16	205 (13)
INPP5D	-1.97	phosphatase		0		0.00418	CD69,CD80,FLI1,IRAK3	124 (7)
PROCR		other		-1.246		0.00418	ANGPT2,GBP2,GBP6,IRF8
RPSA		translation regulator		0.655	bias	0.00418	CCL5,STAT1,TAP1,TLR4
TRB		transmembrane receptor				0.00418	BCL2,CD4,CD79A,CXCR3	39 (3)
CEBPD		transcription regulator		-1.491	bias	0.00429	ASNS,BCL2A1,CCL3L3,ITGAM,MMP13,PTAFR,TLR8,TLR9	140 (7)
HMGA1		transcription regulator		-0.469		0.00444	B2M,CD80,CTSH,GHR,HCK,ITGAL,LY6E,MYO1F,SOD3,ZFP57
mir-181		microRNA	Activated	2.4	bias	0.0046	BCL2,CD69,IRF8,MMP13,PTPN22,TGM2	118 (9)
PLAU		peptidase	Inhibited	-2.219		0.0046	CCL2,CCL5,CCR5,HLA-DMA,OAS1,PIK3CG	175 (11)
HSP90B1		other				0.0046	CD40,ITGA4,ITGAL,RAB13,TLR4,TLR9	146 (13)
NOS3		enzyme		-0.156		0.00465	CCL2,CD80,MMP13,SOD3,TLR4	134 (13)
TNC		other		-1.982	bias	0.00465	BCL2,CASP1,CCL2,CCL3L3,TLR4	172 (16)
C1QA		other		-1.964		0.00494	CD274,CD80,CXCL10,F2R	133 (7)
TNFSF15		cytokine		-1.982	bias	0.00494	CCR7,CD40,CD80,Klrk1	160 (15)
HOXA7		transcription regulator		-1.969	bias	0.00494	FLT3,IL7R,KCNA3,LY86
TERT		enzyme				0.00498	ASNS,B2M,ELK3,ETS1,F2R,F2RL2,IFIT1,MX1,PRSS23,UBASH3B
SNCA		enzyme	Inhibited	-3.051		0.00499	CCBE1,CCL2,CRHBP,DHRS3,GBP2,GBP5,GDA,HLA-DQA1,HLA-DRA,IRF7,MX1,NCF1,NLRP3,NPTX2,PTK2B,RSAD2,SLC17A9	148 (7)
BNIP3L		other	Inhibited	-2.449		0.00507	BLNK,CST3,IL16,LTB,MAP4K1,PTK2B
Map3k7		kinase	Inhibited	-2.401	bias	0.00507	CCL3L3,CCL5,CMPK2,CXCL10,FGL2,RSAD2	169 (17)
FOXO1		transcription regulator		-1.777	bias	0.00507	ACSL5,AFF3,ANGPT2,BCL2,BCL2A1,BLNK,CASP8,CCR7,CD40,CH25H,CXCL10,IKZF1,IL7R,ITGAM,LCP2,PDCD1,PIK3IP1,PSMB8,PTPRC,SELL,SOX5,TNFSF10,UBASH3B	186 (18)
Fcgr3		group				0.00519	IL1RN,ITGAL,ITGAM	124 (9)
DEPTOR		other				0.00519	CCL5,CXCL10,CXCL9	144 (13)
AFAP1-AS1		other				0.00519	BCL2,IRF7,RAC2
PLCG2		enzyme				0.00519	BCL2,BCL2A1,TNFSF10	177 (13)
CSF2RA		transmembrane receptor				0.00519	ITGAM,PIK3CG,PIM1	105 (7)
IFT57		other				0.00519	BCL2,CASP1,CASP8	98 (5)
NBEAL2		other				0.00519	CCL3L3,CXCL10,IRF8	68 (4)
CCR6	-1.75	G-protein coupled receptor				0.00519	CCL3L3,CD40LG,CXCL10
growth factor		group				0.00519	BCL2,IL7R,SELL	114 (9)
TGFA		growth factor		0	bias	0.00523	CASP1,CCL2,CCL5,CXCL10,ITGAM,MMP13,TLR9	173 (15)
PLG		peptidase	Inhibited	-2.556	bias	0.00523	CCL2,CD40,CNN2,CSF1,ELMO1,FCGR2B,RAC2	156 (15)
KDR		kinase				0.00524	ANGPT2,HAVCR2,INPP5D,PDCD1,PIM1	85 (7)
JAK3		kinase		-1.4		0.00524	BCL2,CD274,CD40LG,IL7R,PDCD1	205 (19)
CTNNB1		transcription regulator		-0.784	bias	0.00534	AHR,BCL2,CD274,CD4,CNN2,CRYBG1,DES,ELMO1,F2R,FBLN2,FCER1G,FLI1,FSHR,GHR,GNG10,HHEX,IDO1,IFIT1,IRF8,ITGA4,ITGAL,ITGB7,JCHAIN,LSP1,LY6E,MMP13,MPEG1,PDCD1,PLIN2,PTPRJ,RASSF5,SLC17A9,SLC38A5,SOX5,TGM2,TNFSF10,XAF1,YPEL3
EGR1		transcription regulator	Inhibited	-2.49	bias	0.00534	CASP8,CCL2,CCL3L3,CCR2,CD40LG,CSF1,ITGAM,KCNT1,LYZ,NFKB1,TLR4,TNFSF10	229 (14)
P glycoprotein		group				0.00545	CD3E,CD80
LY75	-2.64	transmembrane receptor				0.00545	CD40,CD80	113 (7)
RNU1-1		other				0.00545	CXCL10,IDO1
NLRP11		other				0.00545	IFIT1,NFKB1
ACSL6		enzyme				0.00545	CASP1,MMP13
HSPB6		other				0.00545	BCL2,CCL2	159 (15)
LY86	-2.16	other				0.00545	CD180,CD80
Ptgs2os2		other				0.00545	CCL5,CXCL10
MRC1		transmembrane receptor				0.00545	CCL5,CXCL10
GZMB		peptidase				0.00545	CD274,KCNA3
HAND2		transcription regulator				0.00557	CALB2,CCBE1,CCL2,CCL3L3,CXCR6,DES
EPO		cytokine		0.529	bias	0.0056	ANGPT2,B2M,BCL2,DES,ITGA4,LAPTM5,LCP1,LY6E,NUPR1,PIK3IP1,PIM1,PLCB2,PRKCB,TLR4,TNFSF10	120 (9)
RARA		ligand-dependent nuclear receptor		1.941		0.00573	CD53,CTSS,DHRS3,GHR,IFI44,IFI44L,IL12RB1,IL16,ITGA4,OAS1,PIK3CG,RSAD2,SAMD9,SAMHD1,SELL,SLC17A9,STAT1,UBA7	161 (7)
FGFR2		kinase		0.335		0.00576	BCL2,CTSH,DRAM1,FLRT3,MYO1F,NOG,NOSTRIN,TFEC,TTR
collagen type i (family)		group		-1.192	bias	0.00578	CCL2,IL1RN,MMP13,TGFB1I1	114 (6)
RNASEL		enzyme				0.00578	EIF2AK2,IRF7,OAS2,USP18	121 (9)
CLEC7A		transmembrane receptor		-1	bias	0.00578	CCL2,CCL3L3,CCR7,TLR4	159 (15)
ECSIT		transcription regulator		-1.941	bias	0.00578	IL1RN,IRF7,NFKB1,PIM1	129 (14)
Hsp27		group		0		0.00588	BCL2,CASP8,CD274,CD40LG,CSF1	192 (14)
NOTCH2		transcription regulator		1.213	bias	0.00588	BCL2,DES,HEY1,HEY2,IL7R
SPP1		cytokine	Inhibited	-2.959	bias	0.00611	BCL2,CASP8,CCL2,CCL3L3,CCL5,CCR2,CD40LG,CXorf21,ETS2,ITGB3,MMP13	173 (19)
Ap1		complex		-1.949	bias	0.00622	BCL2A1,CCL2,CCL3L3,CCL5,CD40,CD40LG,ETS1,MMP13,NOG,TLR4	190 (17)
HNRNPA2B1		other				0.00622	ACSL5,ARSJ,HNMT,KCTD12,NPR3,OAS1,PHACTR2,ST8SIA4,TFPI2,UBASH3B
IRF6		transcription regulator		-0.603		0.00658	APOBEC3B,CCL2,CD69,NLRP3,TLR4	147 (14)
Vegf		group	Inhibited	-2.576	bias	0.00659	AHR,ANGPT2,ANPEP,ASNS,BCL2,BCL2A1,CASP1,CASP8,CD40,CHI3L1,CXCL10,ETS1,HTR7,LPAR6,LY75,LYN,MMP13,NFKB1,NOSTRIN,PIK3CG,PRKCB,ST8SIA4,TRIB1,XCR1	148 (14)
SIGIRR		transmembrane receptor				0.00659	CCL3L3,NFKB1,TLR4	158 (14)
UCN2		other				0.00659	BCL2,CCL2,TLR4	219 (17)
RAG2		enzyme				0.00659	CD2,CD4,CD5	144 (7)
SMC3		other				0.00659	HLA-DQA1,HLA-DQB1,HLA-DRA
CD46		transmembrane receptor				0.00659	CD69,FLT3,PTGER4
TNFRSF12A		transmembrane receptor				0.00659	CCL2,CCL5,CXCL10	126 (9)
IL18R1	-1.34	transmembrane receptor				0.00659	CCL3L3,CD40LG,STAT1
NEUROG1		transcription regulator		1.633		0.00668	F2RL2,ITGB3,LCP1,NOG,SQOR,SULF1
AGER		transmembrane receptor	Inhibited	-2.2	bias	0.00668	BCL2,CCL2,CCL3L3,CD40LG,CSF1,IFIT1	160 (12)
IL9		cytokine				0.00672	CCL2,CCL3L3,PIM1,SCIN	144 (12)
MYB	-1.31	transcription regulator		-1.544		0.00675	ANPEP,BCL2,BLNK,CD4,GIMAP1-GIMAP5,GIMAP7,IL7R,NFKB1,P2RY13,PTPN22,TFEC	106 (7)
CAT		enzyme		0.277		0.00734	BCL2A1,CCL2,CD69,HLA-DRA,XAF1	185 (15)
Focal adhesion kinase		group		0.247		0.00775	BCL2,ICAM3,MMP13,SELL	154 (15)
GAB2		other		-1.961	bias	0.00775	BCL2,CCL3L3,CD69,ITGB3	186 (19)
NOSTRIN	2.03	transcription regulator		1.98	bias	0.00775	BCL2,CCL5,ITGB3,NFKB1
SUMO3	1.39	other		1.98		0.00775	CXCL10,LAMP3,LY6E,TAP1
TERC		other				0.00775	CASP1,CCL5,CLEC4F,NUPR1
NLRP12		other		0.762	bias	0.00775	CASP1,IL1RN,PSMB8,TLR4	193 (13)
NLRX1		other		1.4	bias	0.00815	CASP8,CD40,NFKB1,OAS1,STAT1	177 (15)
PRKD1		kinase	Inhibited	-2.216	bias	0.00815	CCL3L3,CCL5,CD2,CD5,CXCL10	196 (17)
XRCC6		enzyme				0.0082	CCL5,IFIT1,NFKB1
LAMA5		other				0.0082	CCL3L3,CXCL10,STAT1
DHX9		enzyme				0.0082	CCL5,CXCL10,XAF1	122 (8)
LCP2	-2.26	other				0.0082	CD69,FYB1,ITGAM	126 (9)
CCL4		cytokine				0.0082	CCL2,CCR5,CD40	183 (15)
MAML1		transcription regulator				0.0082	HEY1,HEY2,IL7R
EIF4E		translation regulator		-1.155	bias	0.0084	B2M,BCL2,CCR5,DEDD2,GPR65,HLA-DQB1,IL12RB1,LYZ,P2RY13,PIM1,PTPRC,UBA7
GNA14		enzyme				0.00864	ANPEP,GBP2,IL1RN,NPR3,STAT1,ZFP36L1
MAFB		transcription regulator		-0.896	bias	0.00882	CCL2,CNN2,CRHBP,CXCL9,IL18BP,IL7R,SLC9A9
mir-150		microRNA				0.00888	CCR6,CD4,IKZF1,Klrk1
TLR5		transmembrane receptor				0.00888	CCL5,CD40,CD80,TLR7	180 (16)
ABCG1		transporter		1.94	bias	0.00888	CCL3L3,CCR5,CH25H,TLR4	162 (12)
G protein alphai		group				0.0089	F2R,FCGR2B
SPIC		transcription regulator				0.0089	FCGR2B,NFKB1
ZNF395		other				0.0089	IFI44,IFIT1
RDH8		enzyme				0.0089	CCL3L3,CXCL10
RAP1B		enzyme				0.0089	CCL3L3,CCL5	95 (11)
MEFV		other				0.0089	CASP1,LYZ	113 (7)
HNRNPC		other				0.0089	CD40,CD80
CD5L		transmembrane receptor				0.0089	CCL5,TLR4	67 (4)
TLN1		other				0.0089	BCL2,ITGAL
mir-28		microRNA				0.0089	HAVCR2,PDCD1
TDO2		enzyme				0.0089	AHR,SLC1A4
ICAM5		other				0.0089	CD40LG,CD69
PIGR		transporter				0.0089	CD79A,CD80
ADAM8		peptidase				0.0089	CCL5,CXCL10
IL12RB1	-1.52	transmembrane receptor				0.0089	IFI6,OAS2	105 (6)
GLI2		transcription regulator				0.00894	BCL2,CCL3L3,CCL5,CCR5,CD40LG,CXCL10,CXCR3,MMP13	186 (11)
CG		complex		-1.624	bias	0.009	B2M,BCL2,CCL2,CXCL10,ELK3,EPHA7,FGL2,GBP6,GM2A,HLA-DQA1,IFIT3,ITGA4,ITGB3,NPR3,PTGFR,ST8SIA4,TFPI2,TM4SF1	212 (18)
F2		peptidase	Inhibited	-2.272	bias	0.009	ANGPT2,CASP1,CCL2,CCL8,CXCL10,DOCK10,ETS1,F2R,NCF1,PDCD1LG2,RAC2,TAP2,TFPI2,TNFSF10	133 (13)
TP73		transcription regulator		-0.023		0.00901	B2M,BCL2,CASP1,CASP4,CCL2,CXCL10,DHRS3,DRAM1,LCP1,LYZ,MMP13,NFKB1,NLRC4,NUPR1,RELN,RNF144B,TAP1,TCEAL1,TTR	197 (15)
ETS2	-1.58	transcription regulator	Inhibited	-2.186	bias	0.00938	ANPEP,CD79A,LYZ,MMP13,TFEC,TLR9
MAP2K3		kinase	Inhibited	-2.449	bias	0.00938	CCL8,CXCL10,CXCL9,MMP13,STAT1,TNFSF10	165 (16)
EHF	-1.35	transcription regulator		0.478		0.00945	ANPEP,BLNK,CCBE1,FCER1A,IL1RN,LYN,ZFP36L1
CX3CL1		cytokine		-1.195		0.00962	CCL2,CSF1,CST7,HEY2,IFIT3,IL7R,IRF7,LYZ,RELN	139 (11)
CD38		enzyme	Inhibited	-2.417	bias	0.00987	ASNS,CD40LG,CSF2RB,FGL2,GBP2,ITGB7,JCHAIN,PIM1,SELL,SEMA4A	180 (9)
DLL4		other		0.555		0.00996	CD207,DES,HEY1,HEY2,NFKB1
PGR		ligand-dependent nuclear receptor	Activated	3.05	bias	0.00999	CCL8,GBP1,IFI35,IFI44,IFI44L,IFIT1,IFIT3,IRF7,MX1,MX2,OAS1,OAS2,RSAD2,STAT1,TM4SF1,XAF1	190 (15)
STAP2		other				0.01	CCR2,CCR7,CXCR3
TNFRSF18		transmembrane receptor				0.01	CCL2,CCL3L3,IDO1
TICAM2		other				0.01	CCL5,CXCL10,IRF7
MBP		other				0.01	CCL2,CD40,PTPRC
MAPKAPK3		kinase				0.01	BCL2,CCL3L3,MKNK1
CXCR2		G-protein coupled receptor				0.01	CCL3L3,CXCL10,ITGAL
POU2F1		transcription regulator				0.0101	AOX1,CD79A,ELK3,GBP2,HLA-DRA,LY6E,NFKB1,TLR4
ITGB3	-1.56	transmembrane receptor		-0.308		0.0102	BCL2,CD274,CD40,CD40LG,CSF1,ITGB3
ADIPOQ		other		1.121		0.0109	ACSL5,BCL2,CCL2,CCL5,CXCL10,CXCL9,Klrk1,MMP13,NCF1,PTK2B
TNFRSF1B		transmembrane receptor		-0.816	bias	0.011	ANGPT2,CCR5,CD69,MMP13,NFKB1,SELL
SELP		transmembrane receptor		-1	bias	0.0115	BCL2A1,CCL2,CCL3L3,HCK
KLF11		transcription regulator		-0.816		0.0119	ACSL5,BCL2,CCL2,CCL3L3,CCR2,ITGB3,MMP13,NFKB1,STAT1
Lymphotoxin		complex				0.0121	CCL2,CCL5,CXCL10
CXCL10	-3.27	cytokine				0.0121	CCL5,CXCL10,CXCR3
B2M	-2.02	transmembrane receptor				0.0121	CCL3L3,HLA-DQA1,HLA-DQB1
CXCR3	-1.96	G-protein coupled receptor				0.0121	BCL2,CD69,CXCL10
CARD11		kinase				0.0121	CCL3L3,CCL5,NFKB1
LIPG		enzyme				0.0121	BCL2,CCL2,CSF1
RPA1		other				0.0121	ADGRG5,CNIH3,TPD52L1
RASSF1		other		1.506		0.0123	BCL2,CASP4,DACH1,GHR,NFKB1,NOG,TGM2
SMAD4		transcription regulator		-1.925	bias	0.0124	ANGPT2,CCL2,CD79A,CSF1,GCNT1,HHEX,INPP5D,IRAK3,ITGB7,MMP13,PILRA,PTK2B,PTPRC
ARNT2		transcription regulator		-0.905	bias	0.0127	ANGPT2,AOX1,CALB2,FNBP1,GRM8,ITGB3,LCP1,NAALAD2,PTPN22,RGS10,ZFP36L1
TBX5		transcription regulator				0.0128	CCBE1,CCL2,CCL3L3,CXCR6,DES,HEY2
OGA		enzyme		-1.723		0.0128	BCL2,CASP1,CCBE1,CCL2,CCL3L3,CCR5,CD40,CD48,CD53,CH25H,CSF2RB,CXCR3,IFIT3,IGF2BP3,ITGB7,LPXN,PLD4,PLIN2,STAT1,TPD52L1
SLC5A8		transporter				0.0131	BCL2,TNFSF10
GSTK1		enzyme				0.0131	CGAS,STING1
IDO		group				0.0131	CCR7,IDO1
LITAF		transcription regulator				0.0131	CCL5,CCL8
HSPB2		other				0.0131	CCL2,CD40LG
SH2D1A	-1.48	other				0.0131	CD40LG,ICOS
GRK5		kinase				0.0131	BCL2,NFKB1
CXCL5		cytokine				0.0131	ITGAL,ITGAM
mir-873		microRNA				0.0131	CCL2,RIPK3
PPM1B		phosphatase				0.0131	CCL3L3,SLA
TAF10		transcription regulator				0.0131	GHR,HLA-DRA
CDKN2B		transcription regulator				0.0131	BCL2,CD80
CTSE		peptidase				0.0131	CD40,CD80
PDCD1LG2	-2.75	enzyme				0.0131	CD40LG,IDO1
PIK3C3		kinase				0.0131	CD40,HLA-DQB1
PTMA		other				0.0131	CCL3L3,IDO1
ANPEP	-1.92	peptidase				0.0131	ANPEP,IL1RN
MFAP2		other				0.0131	ITGA4,ITGB3
KLRB1		transmembrane receptor				0.0131	CCL3L3,CCL5
CLEC2A		other				0.0131	CCL5,CXCL10
Hrg		other				0.0131	ANGPT2,CCL2
Smad2/3-Smad4		complex				0.0143	BCL2,IRF7,MMP13
PLC		group				0.0143	CCL2,CD40LG,CXCL10
Angiotensin II receptor type 1		group				0.0143	CCL2,CCL3L3,CXCL10
Iga		complex				0.0143	CD80,CXCL10,FCGR2B
TNFRSF4		transmembrane receptor				0.0143	BCL2,BCL2A1,CXCL10
EIF4EBP2	1.29	translation regulator				0.0143	CD40,IL1RN,IRF7
BCL2L1		other		-0.6		0.0144	BCL2,PTPRC,SPN,TNFSF10,TNFSF8
ZEB2		transcription regulator		-0.447		0.0144	CCL3L3,FCER1A,IL7R,INPP5D,SELL
MAPKAPK2		kinase	Inhibited	-2.219		0.0144	CCL2,CCL3L3,CXCL10,MKNK1,SLA
MMP2		peptidase		-1.987		0.0145	CSF2RB,IL1RN,IL2RG,IRF7
TLR7/8		group	Inhibited	-2	bias	0.0145	BCL2,BCL2A1,CCL2,RGS1
PML-RARA		fusion gene/product				0.0145	CYTH4,MYO1F,PSMB10,PSMB8
Mapk		group	Inhibited	-2.2	bias	0.0148	BCL2,CCL2,IRAK3,ITGA4,ITGB7,MMP13,STAT1
LGALS3		other	Inhibited	-2.213		0.0148	BCL2,CCL2,CCL3L3,CCR2,CLEC2B,CTSH,ITGAM
HGF		growth factor		-1.17	bias	0.0149	AHR,ANGPT2,ASNS,BCL2,BCL2A1,CASP1,CASP8,CCL2,CCL5,CD40,CSF1,DES,ETS1,HTR7,IRF8,LY75,MMP13,NFKB1,PIM1,PTAFR,TRIB1,XCR1
ARNT		transcription regulator		0.314	bias	0.0149	AHR,BCL2,CCR5,CCR7,CXCR3,ITGB3,MPP1,SELL
GNAQ		enzyme				0.0149	GBP2,IL1RN,NPR3,OAS1,RELN,SLCO4A1,STAT1,ZFP36L1
MAP3K8	-1.35	kinase		-0.055		0.0152	CASP8,CCR2,CCR5,GPR171,PTGER4,SLA,SLCO4A1,STK17B,ZC3H6
TAL1		transcription regulator		1.033		0.0154	BCL2,CD1E,CD69,ETS1,FCER1A,LYST,NFKB1,PTGER4,PTK2B,RNASE6,TMEM156,TNFSF10
CD3 group		group	Inhibited	-2.177	bias	0.0156	ACSL5,GBP2,HAVCR2,LPCAT2,PDCD1
ZAP70		kinase		-1.432	bias	0.0156	CCR7,CD69,HTATSF1,TFEC,XAF1
STK40		kinase				0.0158	CCL2,CCL3L3,CCR5,DES,HLA-DQA1,TLR4
estrogen receptor		group		0.718		0.016	BCL2,CALB2,CD5,ETS1,ICAM2,ICAM3,IGF2BP3,LY6E,LYN,MMP13,SELL,TGM2,TLR4
CERK		kinase				0.0161	CCL2,CCL5,CXCL9,TNFSF10
ARHGAP21		other	Inhibited	-2	bias	0.0161	CXCL10,FGL2,IFIT3,TNFSF8
HBB		transporter		1.982	bias	0.0161	CCL3L3,CCL5,CSF1,CXCL10
NfkB-RelA		complex				0.0168	BCL2,CCL2,CCL5
SULF2		enzyme				0.0168	BCL2,MMP13,NOG
IL36B		cytokine				0.0168	CD40,CD80,CXCL10
TRA		transmembrane receptor				0.0168	BCL2,CD79A,CXCR3
TIRAP		other				0.0168	CCL5,CD40,CXCL10
BAK1		other				0.0168	CCL5,CXCL10,IRF7
SLPI		other				0.0168	CCL5,CD40,CTSS
miR-486-5p (and other miRNAs w/seed CCUGUAC)		mature microRNA				0.0168	AFF3,PIK3AP1,UBASH3B
LTF		peptidase				0.0168	CCL3L3,CCL5,MMP13
IL37		cytokine				0.0168	CSF1,CXCL10,IL1RN
TAC1		other	Inhibited	-2.162	bias	0.0169	CASP1,CCL2,CXCL10,FCER1A,IL1RN,NFKB1
TRIM28		transcription regulator		1.067	bias	0.017	CCL5,CXCL10,ETS1,NFKB1,SULF1
MAP2K7		kinase				0.017	ANGPT2,CCL5,CXCL10,LSP1,TFPI2
SIM1		transcription regulator		-0.905	bias	0.0176	ANGPT2,AOX1,CALB2,FNBP1,GRM8,ITGB3,LCP1,NAALAD2,PTPN22,RGS10,ZFP36L1
LMNA		other				0.0177	BCL2,CCL8,DES,FAM13C,HTRA3,IFI44,IFIH1,IRF8,SKAP2,STAT1,TCIRG1,UBA7,ZNF704
Cdc42		enzyme		0		0.0179	CASP1,CSF1,CTSH,CTSS
PAK2		kinase		0		0.0179	CD40LG,CD69,CKB,ETS1
Stat1 dimer		complex				0.0179	EIF2AK2,PIM1
Glucocorticoid-GCR		complex				0.0179	BCL2,CCL2
TCIRG1	-1.66	enzyme				0.0179	ITGAL,SELL
PHF8		enzyme				0.0179	IRAK3,TGM2
LILRA2		other				0.0179	CD1B,CD40
SLC7A2		transporter				0.0179	CCL3L3,CXCL10
tryptase		group				0.0179	CXCL10,F2R
TAF5		transcription regulator				0.0179	ETS2,GHR
EEF1A2		translation regulator				0.0179	ITGAL,NCF1
TRG		other				0.0179	FCER1G,HLA-DQB1
PSMB9		peptidase				0.0179	NFKB1,TAP1
LGALS8		other				0.0179	CCL2,CCL5
U1 snRNP		complex				0.0179	CCL5,SLAMF7
GSN		other				0.0179	BCL2,MMP13
EMX2		transcription regulator				0.0179	CALB2,RELN
IL4I1		enzyme				0.0179	CCL2,CCL8
PTGES3		enzyme				0.0179	NUPR1,TM4SF1
RPS6KB2		kinase				0.0179	BCL2,CXCL10
MIB1		enzyme				0.0179	HEY1,HEY2
CR2		transmembrane receptor				0.0179	BCL2,PDCD1
GPR183		G-protein coupled receptor				0.0179	BCL2,BCL2L14
ITGB1BP1		other				0.0179	HEY1,HEY2
AIM2		other				0.0179	CASP1,FCGR2B
MS4A1		other				0.0179	CD69,ZFP36L1
IFIT2		other				0.0179	CCL5,EIF2AK2
SULF1	1.65	enzyme				0.0179	MMP13,NOG
CTTN		other				0.0179	CCL5,CCR2
NCR3		transmembrane receptor				0.0179	CCL5,CD3E
Ifnz (includes others)		cytokine				0.0179	CD40,CD80
DCN		other		-1.067		0.0184	CASP8,CXCL10,HLA-DQA1,HLA-DQB1,MMP13
MACROH2A1		other	Activated	2		0.0193	ETS1,HERC5,IL16,IRF7,LTB,PTPRO
MTPN		transcription regulator	Inhibited	-2.425	bias	0.0193	BCL2,BCL2A1,CASP8,LTB,NFKB1,TNFSF10
MET		kinase		-0.806	bias	0.0193	BCL2,CCL3L3,CD274,FGL2,MMP13,PIM1,SLA,TNFSF8
NfkB1-RelA		complex				0.0195	CCL2,CCL5,MMP13
CDC73		other				0.0195	CXCL9,GBP1,STAT1
ZC3H12A		enzyme				0.0195	CCL2,ICOS,NCF1
mir-486		microRNA				0.0195	AFF3,PIK3AP1,UBASH3B
VAV1		transcription regulator				0.0195	BCL2,BCL2A1,CD69
TRPV4		ion channel				0.0195	CCL3L3,CCL5,CXCL10
KDM1A		enzyme	Activated	2.525		0.0197	ARHGDIB,CCL5,CXCL10,CXCL9,DAPP1,EIF2AK2,IRAK3,LCP1,NFE2L3,PTGR1,TM4SF1
PGF		growth factor				0.0198	BCL2,CASP1,CCL2,ETS2
PLAUR		transmembrane receptor				0.0198	CCL2,CCL5,ITGAM,ITGB3
ACVRL1		kinase		-1.982		0.0198	ANGPT2,MMP13,STAT1,TLR4
DPP4		peptidase		-0.819		0.0198	CCL3L3,CCL5,CXCL10,IL1RN
FLI1	-1.76	transcription regulator		-1.172	bias	0.0199	CCL5,CXCL10,CXCR3,FLI1,INPP5D
IKZF1	-2.05	transcription regulator		0.944	bias	0.0203	B2M,BLNK,CCL3L3,CD3D,FLI1,FLT3,IFI6,IFIT3,IL7R,LYN,RNF213,SPN,TLR4
IL6R		transmembrane receptor		-1.73	bias	0.0206	CCL2,CCL5,CXCL10,ICAM3,MMP13,NFKB1
CBX5		transcription regulator		1.134	bias	0.021	ICAM2,LTB,OAS1,PRSS23,PSMB8,TCEAL1,TM4SF1
BMP4		growth factor		0.409	bias	0.0213	BCL2,CCR7,HEY1,ITGA4,LCP1,MMP13,NOG,NUPR1,PRKCB,SULF1,TGM2
CD247	-1.43	transmembrane receptor		-0.447	bias	0.0215	CD3E,FCER1G,HTATSF1,TFEC,XAF1
FASLG		cytokine		-1.934		0.0219	BCL2,CCL2,CXCL10,NFKB1
TCF7		transcription regulator		-1.131	bias	0.0219	CD3G,CD4,HAVCR2,LAT
BIRC3		enzyme				0.0224	BCL2,CCL2,CSF1
Ciap		group				0.0224	BCL2,CCL3L3,CCL5
BCOR		transcription regulator				0.0224	CD37,LSP1,TLR4
CHRNA7		transmembrane receptor				0.0224	CXCL10,IL1RN,ITGAM
WAS		other				0.0224	CCR6,CD69,STAT1
BATF		transcription regulator				0.0224	AHR,IL12RB1,ITGA4
RBPJ		transcription regulator		0.685	bias	0.0228	CSF1,ETS1,HEY1,HEY2,IL7R,IRF8,MMP13,NFKB1,PIK3CG
USF1		transcription regulator		0	bias	0.0233	B2M,CD2,CHI3L1,CTSS,FCER1A,FSHR
PLA2G10		enzyme		-0.896	bias	0.0233	CCL2,CD40,DHRS3,ETS2,PTPRC,WDR78
mir-29		microRNA		1.446	bias	0.0233	AOX1,BCL2,CCL8,FLT3,IDO1,ZFP36L1
ATF2		transcription regulator				0.0233	ASNS,BCL2,BCL2A1,CD79A,MMP13,NUPR1
PP2A		complex				0.0234	LYN,PIM1
F630028O10Rik		other				0.0234	ITGAM,PTPRC
RC3H2		enzyme				0.0234	CCR6,ICOS
TRIM38		other				0.0234	CCL5,CXCL10
LECT2		other				0.0234	CCL3L3,CXCL10
ABCC1	-1.46	transporter				0.0234	BCL2,NCF1
TOLLIP		other				0.0234	NFKB1,TLR4
SERPINB2		other				0.0234	BCL2,CASP8
VASP		other				0.0234	ITGA4,STAT1
PTN		growth factor				0.0234	ITGB3,MMP13
Ccl6		cytokine				0.0234	CCL3L3,CTSS
HLA-G		other				0.0234	CCR2,CXCR3
PDE4B		enzyme				0.0234	CCL5,CXCL10
CD22		transmembrane receptor				0.0234	CD5,ETS1
ERRFI1		other				0.0234	NAIP,NFKB1
UBA7	-2.99	enzyme				0.0234	DHX58,OAS1
FN1		enzyme	Inhibited	-2.518	bias	0.0237	BCL2,CCL2,CCL5,CD79A,CORO1A,IGF2BP3,ITGA4,ITGAM,ITGB3,MMP13,TGM2
ANGPT1		growth factor				0.024	ANGPT2,BCL2,CCL2,NFKB1
PTGS1		enzyme				0.024	ANGPT2,JCHAIN,NCF1,PTGER4
LGALS1		other	Inhibited	-2.176	bias	0.0249	AHR,CD69,LAT,MMP13,PDCD1
HOXD10		transcription regulator		-0.447		0.0249	DAPP1,GCNT1,RSAD2,TGFB1I1,TNFSF8
TRAF3IP2		other	Inhibited	-2.219	bias	0.0249	CCL5,CCR2,CSF1,CXCL10,ITGAL
ADAMTS12		peptidase				0.0256	CHI3L1,CXCL10,MMP13
PRKAA		group		1.969		0.0263	BCL2,CXCL10,NCF1,STAT1
TNFAIP3		enzyme		1.71	bias	0.0263	BCL2,CSF1,CXCL10,NLRP3
GPX1		enzyme				0.0263	BCL2,CCL3L3,CXCL10,TNFSF10
KAT2B		transcription regulator				0.0263	B2M,CCL2,CD80,ITGAM
PAX5-ELN		fusion gene/product		0	bias	0.0263	CD180,CRHBP,GIMAP1-GIMAP5,LPXN
PDGF BB		complex	Inhibited	-3.46	bias	0.0264	CASP4,CCL2,CCL8,CSF1,ETS1,ETS2,GBP2,GDA,GHR,NPR3,PIM1,RGS1,TGM2,TRIB1,ZFP36L1
RAF1		kinase		-1.685	bias	0.0264	BCL2,CD37,CTSH,DHRS3,ITGAM,ITGB3,MMP13,NFKB1,RGS1,TFPI2,TGM2
SOX11		transcription regulator		0	bias	0.0269	CCL3L3,CCL5,CD3E,IFIH1,ITGA4,LGALS9,SKAP2,STAT1
SP3		transcription regulator				0.0273	ANGPT2,ASNS,CD40,CHI3L1,EIF2AK2,F2R,GHR,NFKB1,PREX1,STAT1,TCEAL1
ITGB1		transmembrane receptor		-0.508		0.0281	BCL2,CCL2,IL1RN,ITGB3,ITGB7,RAC2,RELN,TGM2
USF2		transcription regulator				0.0286	B2M,CD2,CHI3L1,FCER1A,FSHR
SCARB1		transporter				0.0287	CCL2,CCL5,IL1RN,NLRP3
APLN		other		0	bias	0.0287	BCL2,NCF1,NOSTRIN,SPN
RAC2	-2.31	enzyme				0.0287	BCL2,CCL3L3,CCR5,NFKB1
mir-148		microRNA				0.0289	BCL2,IKZF1,PIK3IP1
IGHM		transmembrane receptor				0.0289	CCL5,CD80,SLAMF7
TRADD		other				0.0289	BCL2A1,CCL2,UBD
ACE2		peptidase				0.0289	CCL2,CCL5,CXCL10
THBS4		other				0.0289	CD40,CXCL10,MMP13
VAV2		transcription regulator				0.0289	BCL2,BCL2A1,CD69
PTEN		phosphatase		-1.23		0.029	ANGPT2,BCL2,CCL5,CCR7,CD274,CD40,CD80,CXCL10,CXCR6,ETS1,ETS2,HCLS1,HLA-DMA,KIAA0930,LAMP3,NAIP,NFKB1,PIM1,PREX1,PRKCB,PTPRC,SELL,SQOR,TNFSF10,UBA7,UNC93B1,YPEL3
B4GALT6		enzyme				0.0295	CCL2,CCL5
UNC93B1	-1.75	other				0.0295	CXCL10,TLR7
TENM1		transmembrane receptor				0.0295	SLC1A4,SOX5
PLA2G2D		enzyme				0.0295	CCR2,ITGAM
ADCY7		enzyme				0.0295	TLR4,TLR9
CD244		transmembrane receptor				0.0295	CCL3L3,CCL5
TNFRSF13C		transmembrane receptor				0.0295	BCL2A1,CD40LG
FOXN1		transcription regulator				0.0295	CD274,PPP1R16B
TRPV1		ion channel				0.0295	CD4,HLA-DQB1
PRF1		transporter				0.0295	CCL3L3,CXCL10
HPX		transporter				0.0295	ITGAM,MMP13
HLA-A		other				0.0295	Klrk1,PDCD1
IL9R		transmembrane receptor				0.0295	PIM1,SELL
AFF1		transcription regulator				0.0295	CD4,EPHA7
SLC6A1		transporter				0.0295	BCL2,STAT1
RGS1	-2.75	enzyme				0.0295	CCL3L3,SLA
NDP		growth factor				0.0295	ANGPT2,NUPR1
GABP		complex				0.0295	IL7R,SOD3
TFRC		transporter	Activated	2.449	bias	0.0295	ITGAM,LRRC25,LY75,PLD4,RGS1,TNFSF10
CXCL8		cytokine		-0.964	bias	0.0306	BCL2,CD69,ITGAL,ITGAM,SELL
PIK3R6		kinase				0.0308	PIK3CG
IntegrinÎ²		group				0.0308	NOG
Plc beta		group				0.0308	NFKB1
Metalloprotease		group				0.0308	ITGAM
FOXQ1		transcription regulator				0.0308	DACH1
ASB9		transcription regulator				0.0308	CKB
Ces1b/Ces1c		enzyme				0.0308	GHR
IRF3-IRF7		complex				0.0308	CCL5
KCNIP4		ion channel				0.0308	AANAT
CYRIB	-1.54	other				0.0308	CD69
ROBO3		transmembrane receptor				0.0308	IRF8
COLEC12		transmembrane receptor				0.0308	CXCL10
CNPY3		other				0.0308	TLR4
RGN		enzyme				0.0308	BCL2
DDX41		enzyme				0.0308	CGAS
ARL16		other				0.0308	CCL5
SLC15A4		transporter				0.0308	IRF7
IDO2	-1.23	enzyme				0.0308	CD40
NPAS1		transcription regulator				0.0308	RELN
SCARA5		transmembrane receptor				0.0308	CXCL10
HNRNPLL		other				0.0308	PTPRC
CMTM4		cytokine				0.0308	CD274
CPB1		peptidase				0.0308	CASP4
TCFL5		transcription regulator				0.0308	CD2
CMTM6		cytokine				0.0308	CD274
TMEM123		other				0.0308	CD40
METAP2		peptidase				0.0308	BCL2
PGS1		enzyme				0.0308	CD4
Plk		group				0.0308	CXCL10
INK4		group				0.0308	TFPI2
STAT-1/2		group				0.0308	TNFSF10
HLA-B27		complex				0.0308	HLA-DQA1
RABGEF1		enzyme				0.0308	CXCL10
CD79B		transmembrane receptor				0.0308	CD40LG
SCARA3	-1.52	transmembrane receptor				0.0308	CXCL10
NAPA		transporter				0.0308	BCL2
COL3A1		other				0.0308	IL1RN
RRM1		enzyme				0.0308	DES
JAKMIP1		other				0.0308	GABBR2
RAET1E		other				0.0308	Klrk1
PRPF4		other				0.0308	CCL5
UBE2K		transcription regulator				0.0308	UBD
miR-513a-5p (miRNAs w/seed UCACAGG)		mature microRNA				0.0308	CD274
mir-874		microRNA				0.0308	CASP8
mir-1906		microRNA				0.0308	TLR4
miR-616-3p (miRNAs w/seed GUCAUUG)		mature microRNA				0.0308	TFPI2
mir-219		microRNA				0.0308	ICOS
mir-583		microRNA				0.0308	IL2RG
SOS2		other				0.0308	SELL
ATOX1		transporter				0.0308	SOD3
DYNLT3		other				0.0308	BCL2
CDK10		kinase				0.0308	ETS2
ANXA13		other				0.0308	CD80
EPS15		other				0.0308	CD4
CUBN		transmembrane receptor				0.0308	NLRP3
IFIT1	-5.75	other				0.0308	CXCL10
PIK3R5	-1.41	kinase				0.0308	PIK3CG
TONSL		transcription regulator				0.0308	CCL5
XRCC1		other				0.0308	APLF
SIGLEC10		other				0.0308	ETS1
HNRNPL		other				0.0308	PTPRC
CRADD		other				0.0308	CCL2
ATP6V0C		transporter				0.0308	CD4
USP27X		peptidase				0.0308	CGAS
RIT1		enzyme				0.0308	BCL2
USP13		peptidase				0.0308	STAT1
PTPRH		phosphatase				0.0308	CD69
CD72		transmembrane receptor				0.0308	CCL2
ARL6IP5		other				0.0308	ITGB3
ETS1-AS1		other				0.0308	ETS1
Ttc39aos1		other				0.0308	PYCARD
GABRA2		ion channel				0.0308	TLR4
HCST		transmembrane receptor				0.0308	Klrk1
TPD52		other				0.0308	BCL2
EVL		other				0.0308	ITGA4
Rfx5		other				0.0308	HLA-DRA
PTPRCAP	-1.23	other				0.0308	PTPRC
EYA4		phosphatase				0.0308	CXCL10
ZNF140		transcription regulator				0.0308	FCGR2B
Laminin 511		complex				0.0308	NOG
FUS-ERG		fusion gene/product				0.0308	PIM1
EWSR1-ERG		fusion gene/product				0.0308	PIM1
EIF2S1		translation regulator				0.0312	CH25H,EIF2AK2,HHIPL1,NUPR1
collagenase		group				0.0325	CCL3L3,CXCL10,ITGA4
ELF3		transcription regulator				0.0325	LYZ,MMP13,NFKB1
RNF138		enzyme				0.0325	CCR7,NFKB1,RGS16
SND1		enzyme				0.0325	KYNU,LAPTM5,SLCO4A1
NFIL3	-1.39	transcription regulator				0.0325	CD40LG,HAVCR2,TNFSF10
RAD21		transcription regulator				0.0325	HLA-DQA1,HLA-DQB1,HLA-DRA
ZBTB7B		transcription regulator				0.0327	AHR,CCL3L3,CCR6,CD4,PAQR9
RELB		transcription regulator				0.0327	B2M,BCL2,CD40,CHI3L1,LTB
POR		enzyme		1.912		0.0329	AHR,ASNS,GBP2,HLA-DMA,HLA-DQA1,HLA-DQB1,PLA2G7,STAT1,UBD
PELP1		other				0.0331	ASNS,CTSH,IFI44,IGF2BP3,KYNU,LCP1,TGM2
ERG		transcription regulator		-1.89	bias	0.0334	DOCK10,DOCK2,ELMO1,ETS1,F2R,ICAM2,PHACTR2,PIM1,PTPN22,TGFB1I1,WIPF1
TXN		enzyme				0.0339	BCL2,CD40,NFKB1,SELL
FOXO4		transcription regulator	Activated	2.646		0.0347	CASP8,CH25H,ITGAM,LCP2,PTPRC,SELL,SOX5
RIPK2		kinase	Inhibited	-2.162	bias	0.0348	CCL5,CD40,CD69,CXCL10,RASGRP1
MDM2		transcription regulator		0.415		0.0348	BCL2,ETS1,IL1RN,LYZ,TNFSF10
TRAF3		enzyme		0.394		0.0348	CCL5,CD80,CXCL10,MPEG1,PLBD1
IRAK4		kinase		-1		0.0348	CD80,CXCL10,IRF7,NLRP3,RGS16
EZH2		transcription regulator		-0.347		0.036	BCL2,CCL5,CCR5,CXCL10,CXCR3,DAB2IP,FLT3,IKZF1,IRAK3,LTB,MYL6B,PARP9,PIK3IP1,RASSF5,SULF1,UBD
voltage-gated calcium channel		complex				0.0362	ITGAM,PTPRC
Il8r		group				0.0362	BCL2,ITGAM
NSD1		transcription regulator				0.0362	IRAK3,ZFP36L1
TYR		enzyme				0.0362	CCR2,CXCR3
miR-208a-3p (and other miRNAs w/seed UAAGACG)		mature microRNA				0.0362	CD40LG,ETS1
LAT	-1.57	other				0.0362	CD69,CSF1
CCL21		cytokine				0.0362	CCL2,CXCL10
PRAME		other				0.0362	BCL2,CD40
CRKL		kinase				0.0362	CXCL10,FGL2
TLE1		transcription regulator				0.0362	BCL2A1,NUPR1
HAVCR2	-1.92	other				0.0362	CCR5,CD80
LNX2		other				0.0362	BCL2,HEY2
PIK3R2		kinase				0.0362	CXCL10,IRF7
HOXB5		transcription regulator				0.0362	ANGPT2,ITGB3
GADD45B		other				0.0362	BCL2,MMP13
ZBTB32		transcription regulator				0.0362	CSF2RB,HLA-DQB1
GPC1		transmembrane receptor				0.0362	ITGB3,PTK2B
CAMK2D		kinase				0.0362	BCL2,MMP13
IL16	-1.94	cytokine				0.0362	CCL3L3,CD4
SIRPA		phosphatase				0.0362	CCL3L3,CCL5
SS18-SSX2		fusion gene/product				0.0362	BCL2,BCL2A1
NOTCH4		transcription regulator				0.0364	DES,HEY1,HEY2
ZNF281		transcription regulator				0.0364	CCL2,CCL3L3,CXCR6
MERTK		kinase				0.0364	CD274,FGL2,SLA
VCP		enzyme				0.0364	BCL2,CCL2,CCL5
NPC2		transporter				0.0364	PTGER4,STAT1,TLR4
IL17F		cytokine				0.0364	CCL2,CXCL10,MMP13
PROC		peptidase		-1.04		0.0367	ANGPT2,BCL2A1,CCL2,TLR4
COL18A1		other		1.671	bias	0.0367	BCL2,CCL2,ETS1,F2R,ITGB3,STAT1
CTCF		transcription regulator				0.0367	CCL3L3,HLA-DQA1,HLA-DQB1,IL12RB1,LYZ,PDCD1
NOTCH1		transcription regulator		1.786		0.0367	BCL2,CSF2RB,DES,FCER1G,FCGR2B,HEY1,HEY2,IL7R,IRF8,ITGAM,NCF1,NFKB1
LCK		kinase		-1.067	bias	0.0371	CD2,CD4,CD5,CD69,ITGAL
BRCA1		transcription regulator		-1.761		0.0382	BCL2,CCL5,IFI6,IFIT1,IFIT3,IRF7,MX1,STAT1,TAP1
Pdgf (complex)		complex		-0.728	bias	0.0386	BCL2,CCL2,HEY1,HEY2,ITGB3,NOG
PAX3		transcription regulator				0.0391	ARHGDIB,ASNS,CST3,FLT3,ICAM2,IL7R,LRRC17,MKNK1,SLA,TFPI2
Histone h4		group				0.0394	CCL5,CD1D,CD40,CD69,CXCL10,PREX1,RASGRP1,TNFSF10
TRIM37		enzyme				0.0404	CKB,PARP9,RASSF5
KDM2B		enzyme				0.0404	CCL5,CXCL10,RIPK3
HISTONE		group				0.0404	AHR,BCL2,LAT
NR1H2		ligand-dependent nuclear receptor		0.625		0.0406	CCL5,CCR7,CH25H,CXCL10,IL1RN,ITGAL
MAPK9		kinase	Inhibited	-2.137	bias	0.041	BCL2,CCL2,CCL5,FGL2,PARP14,PLIN2,SOD3,TNFSF8
F3		transmembrane receptor	Inhibited	-2.219	bias	0.0418	CCL2,ITGAM,LCP1,TGM2,UBASH3B
KLF6		transcription regulator		0.14		0.0418	CCL2,CCL3L3,CHI3L1,PDCD1LG2,TFPI2
HOXA10		transcription regulator		1.066		0.0426	FCER1G,HLA-DQA1,HLA-DQB1,ITGB3,LYZ,MFNG,PTGER4,SSPN,STK17B
LPL		enzyme		-1.859		0.0426	BCL2,CCL2,CSF1,GBP1
C5AR1		G-protein coupled receptor		-1.453	bias	0.0426	CD40,CD80,FCER1G,FCGR2B
BCL11B	-1.37	transcription regulator	Inhibited	-2		0.0426	BCL2,IL7R,LTB,RELN
Sod		group				0.0433	CCL3L3,HLA-DRA
STAT1/3/5 dimer		complex				0.0433	CHI3L1,MMP13
SCAVENGER receptor CLASS A		group				0.0433	CCL5,CD80
Ppp2c		group				0.0433	BCL2,PIM1
MDK		growth factor				0.0433	BCL2,PTPRC
IGHE		other				0.0433	CCL3L3,CCL5
PLCE1	1.38	enzyme				0.0433	CCL2,CCR2
EFNB1		other				0.0433	BCL2,IL7R
MMP8		peptidase				0.0433	CCL3L3,CXCL10
CCL19		cytokine				0.0433	CCR7,CXCL10
FGF18		growth factor				0.0433	CSF1,NOG
DAXX	-1.27	transcription regulator				0.0433	BCL2,CASP8
Gm12602		other				0.0433	ANPEP,RGS16
GAB1		other				0.0433	CCL5,CXCL10
Cux1		transcription regulator				0.0433	CCL5,CXCL10
Complement		complex				0.0433	CASP1,ITGAM
RUNX2		transcription regulator		-1.067	bias	0.0434	BCL2,CCR2,CCR5,ITGAL,MMP13,SGPP1,SOX5
NFE2L2		transcription regulator		-0.926	bias	0.0435	ACSL5,AHR,AOX1,BCL2,CCL5,CXCL10,GHR,IL1RN,LY6E,NCF1,NFE2L3,PLIN2,PRKCB,PTPRO,RELN,SLC1A4,SOD3,TTR
26s Proteasome		complex		-0.069		0.0443	AHR,CCL2,IFI35,NFKB1,STAT1,TGM2,TNFSF10,UBD
SETDB1		enzyme				0.0446	ANGPT2,Klrk1,MMP13
CASP3		peptidase				0.0446	BCL2,CASP4,IL16
PLAT		peptidase				0.0446	CCL3L3,CXCL10,TLR4
THRB		ligand-dependent nuclear receptor		0.114		0.0449	BCL2L14,CASP1,CCL2,CCR6,CTSH,CXCL10,HLA-DMB,LYZ,MMP13,PTAFR,SLAMF8,TNFSF10
SMPD1	1.25	enzyme		-1.941	bias	0.0458	CCL2,CCL5,CXCL9,TNFSF10
HSPA5		enzyme		-1.966		0.0458	BCL2,CCL5,CXCL10,IFIT1
ADRB		group	Activated	2.121		0.046	CASP4,CD40,CLEC4D,CXCL10,IFIT3,RSAD2,SLCO4A1,YPEL3
CFTR		ion channel		-0.147		0.0469	ASNS,BLNK,CCL5,NFKB1,STAT1
PRKCB	-3	kinase		-1.922	bias	0.0491	CD40,CD80,PRKCB,TCIRG1
CLEC11A		growth factor				0.0491	BCL2,CCR5,LTB4R,NFKB1
ABCB4		transporter				0.0491	CXCL10,MMP13,NFKB1
TNFSF14		cytokine				0.0491	CCL5,CD40,CXCL10
SUMO1		enzyme				0.0491	CXCL10,MMP13,TAP1
HSPG2		enzyme				0.0491	BCL2,CTSS,DRAM1
LEP		growth factor	Inhibited	-2.656		0.0493	ACSL5,ANGPT2,BCL2,BCL2A1,CASP1,CCL2,CCL3L3,CCL5,CD40,CXCL10,HEY2,IL1RN,ITGAM,MMP13,NCF1,NLRP3,PLIN2,TNFSF10
LCN2		transporter		-0.408	bias	0.0496	CCL3L3,CCL5,CCR5,CXCL10,IL1RN
CISH		other	Activated	2.236		0.0496	CCL3L3,CLEC6A,CSF1,CXCL10,MPP1

## Sheet: S5
Table S5: RNA concentration for cDNA synthesis (dilution scheme)
animal	feeding group	RNA concentration (ng/µl)	amount for 150 ng RNA (in µl)	amount of water (in µl)
L1_18763	0.1	87.12	1.72176	13.2782
L2_18906	0.1	62.2	2.41158	12.5884
L3_67761	0.1	72.21	2.07727	12.9227
L4_30911	0.1	61.51	2.43863	12.5614
L5_36066	0.1	89.55	1.67504	13.325
H1_36163	0.2	54.96	2.72926	12.2707
H2_67759	0.2	61.94	2.4217	12.5783
H3_36051	0.2	60.13	2.4946	12.5054
H4_36265	0.2	62.56	2.3977	12.6023
H5_67748	0.2	45.4	3.30396	11.696
